# Supplementary material for: Mining for novel candidate clock genes in the circadian regulatory network
Source: BMC Syst Biol. 2015 Nov 14;9:78. doi: 10.1186/s12918-015-0227-2 (PMC4650315; doi:10.1186/s12918-015-0227-2)
Supplement: Additional file 1 — Complete score table from the meta-analysis for all the 1000 master list genes with individual hits of a gene within each data set. (XLSX 98 kb) [file 12918_2015_227_MOESM1_ESM.xlsx]

## Sheet: TableS1.csv
ENTREZ	Symbol	Chrono Rank	Total Score	BMAL1 (Koike)	PER1 (Koike)	CRY1 (Koike)	PER2 (Koike)	CRY2 (Koike)	CLOCK (Koike)	NPAS2 (Koike)	BMAL1 (Rey)	REV-ERB A (Cho)	REV-ERB B (Cho)	REV-ERB A (Bugge)	REV-ERB B (Bugge)	ROR A (Fang)	E4BP4 (Fang)	Prot.(Robles)	Prot.(Mauvoisin)	Prot.(Chiang)	PPI (Wallach)	PPI (PINA)
18626	Per1	224	16	1	1	1	1	1	1	0	3	1	1	1	0	1	1	0	0	0	1	1
18984	Por	58	16	1	0	1	1	1	1	1	3	1	1	1	1	1	0	1	1	0	0	0
50798	Gne	667	16	1	0	1	1	1	1	1	3	1	1	1	1	1	1	1	0	0	0	0
18030	Nfil3	11	15	1	0	1	1	1	0	1	3	1	1	1	1	1	1	0	0	0	1	0
214253	Etnk2	779	15	1	0	1	1	1	1	1	3	1	1	1	1	1	1	0	0	0	0	0
21685	Tef	18	15	1	0	1	1	1	1	1	3	1	1	0	0	1	1	0	0	0	1	1
54375	Azin1	73	15	1	0	1	1	1	1	1	3	1	1	1	1	1	1	0	0	0	0	0
65970	Lima1	946	15	1	0	1	1	1	1	1	3	1	1	1	1	1	1	0	0	0	0	0
76654	Upp2	531	15	1	0	1	1	1	1	1	3	1	1	1	0	1	1	0	1	0	0	0
12953	Cry2	162	14	1	0	1	1	1	1	1	3	1	1	1	1	0	0	0	0	0	0	1
13170	Dbp	37	14	1	0	1	1	1	1	1	3	1	1	1	0	0	0	0	0	0	1	1
208659	Fam20a	853	14	1	0	1	1	0	1	1	3	1	1	1	1	1	1	0	0	0	0	0
211401	Mtss1	649	14	1	0	1	1	1	1	1	3	0	0	1	1	1	1	1	0	0	0	0
217082	Hlf	354	14	1	0	1	1	1	1	1	3	0	0	1	0	1	1	0	0	0	1	1
217166	Nr1d1	4	14	1	0	1	1	1	1	1	3	1	1	1	1	0	0	0	0	0	1	0
232493	Gys2	142	14	1	0	0	1	1	1	1	3	1	1	1	1	1	1	0	0	0	0	0
53376	Usp2	63	14	1	0	1	1	1	1	1	3	1	1	1	1	0	0	0	0	0	0	1
67952	Tomm20	863	14	1	0	1	1	1	1	0	3	1	1	1	1	1	1	0	0	0	0	0
12660	Chka	84	13	1	0	1	1	1	0	0	3	1	1	1	1	1	1	0	0	0	0	0
16658	Mafb	830	13	1	0	1	0	1	1	0	3	1	1	1	1	1	1	0	0	0	0	0
18708	Pik3r1	727	13	1	0	1	0	1	1	0	3	1	1	1	1	1	1	0	0	0	0	0
19042	Ppm1a	107	13	1	0	1	1	0	1	0	3	1	1	1	1	1	1	0	0	0	0	0
20893	Bhlhe40	777	13	1	0	1	0	0	1	0	3	1	1	1	1	1	1	0	0	0	1	0
223775	Pim3	258	13	1	1	1	1	1	1	1	0	1	1	1	1	1	1	0	0	0	0	0
226252	Fam160b1	903	13	1	0	1	1	0	1	0	3	1	1	1	1	1	1	0	0	0	0	0
228026	Pdk1	214	13	1	0	1	1	1	1	1	3	1	1	0	0	1	1	0	0	0	0	0
232146	Eva1a	505	13	1	0	1	1	1	1	1	3	1	1	0	0	1	1	0	0	0	0	0
244416	Ppp1r3b	887	13	1	1	1	1	1	0	1	0	1	1	1	1	1	1	0	1	0	0	0
269424	Jade1	38	13	1	0	1	1	1	1	1	3	1	1	1	1	0	0	0	0	0	0	0
622434	Arhgef26	159	13	1	0	0	1	1	1	0	3	1	1	1	1	1	1	0	0	0	0	0
67800	Dgat2	801	13	1	0	1	1	1	1	1	3	1	1	1	1	0	0	0	0	0	0	0
100737	Dcun1d4	244	12	1	1	0	1	1	1	1	0	1	1	1	1	1	1	0	0	0	0	0
108655	Foxp1	102	12	1	0	1	1	1	0	1	0	1	1	1	1	1	1	0	0	0	0	1
110391	Qdpr	358	12	1	0	1	1	1	1	0	3	1	1	1	1	0	0	0	0	0	0	0
11988	Slc7a2	399	12	1	0	1	1	1	1	1	0	1	1	1	1	0	0	1	1	0	0	0
12176	Bnip3	15	12	1	0	1	1	1	0	1	3	1	1	1	1	0	0	0	0	0	0	0
14218	Sh3pxd2a	152	12	1	0	1	1	1	1	1	0	1	1	1	1	1	1	0	0	0	0	0
14792	Lpcat3	346	12	1	0	1	0	1	0	0	3	1	1	1	1	1	1	0	0	0	0	0
17237	Mgrn1	607	12	1	0	1	1	1	0	1	3	1	1	1	1	0	0	0	0	0	0	0
17347	Mknk2	433	12	1	0	1	1	1	0	0	3	1	1	1	1	1	0	0	0	0	0	0
17434	Mocs2	326	12	1	0	0	1	1	0	1	0	1	1	1	1	1	1	1	1	0	0	0
18569	Pdcd4	855	12	1	0	0	1	1	1	1	0	1	1	1	1	1	1	1	0	0	0	0
18627	Per2	7	12	1	0	1	1	1	1	0	3	1	1	1	0	0	0	0	0	0	0	1
209039	Tenc1	760	12	1	1	0	1	1	1	1	0	1	1	1	1	1	1	0	0	0	0	0
21835	Thrsp	57	12	1	0	1	1	1	1	1	0	1	1	1	1	1	0	1	0	0	0	0
22390	Wee1	12	12	1	0	1	1	1	1	0	3	1	1	1	1	0	0	0	0	0	0	0
229599	Ciart	17	12	1	0	1	1	1	1	1	3	1	1	1	0	0	0	0	0	0	0	0
268822	Adck5	150	12	1	0	1	1	1	1	1	0	1	1	1	1	1	1	0	0	0	0	0
64540	Tspan4	23	12	1	0	1	1	1	1	0	3	1	1	1	1	0	0	0	0	0	0	0
67426	Adck3	34	12	1	0	1	1	0	1	0	0	1	1	1	1	1	1	1	1	0	0	0
67916	Ppap2b	693	12	1	0	1	1	1	1	1	0	1	1	1	1	1	1	0	0	0	0	0
70356	St13	445	12	1	0	0	1	1	0	0	3	1	1	1	1	1	1	0	0	0	0	0
74043	Pex26	487	12	1	0	1	1	1	1	1	0	1	1	1	1	1	1	0	0	0	0	0
76429	Lhpp	302	12	1	0	0	1	1	1	1	3	1	1	1	1	0	0	0	0	0	0	0
109624	Cald1	593	11	1	1	1	1	0	0	0	0	1	1	1	1	1	1	1	0	0	0	0
11520	Plin2	960	11	1	0	1	0	0	0	1	3	1	1	1	1	0	0	0	1	0	0	0
12952	Cry1	2	11	1	0	1	1	1	0	0	3	0	0	1	0	1	1	0	0	0	0	1
14228	Fkbp4	222	11	1	0	1	1	1	1	0	0	1	1	1	1	0	0	1	1	0	0	0
14263	Fmo5	160	11	1	0	1	0	1	1	0	0	1	1	1	1	1	0	1	1	0	0	0
14538	Gcnt2	616	11	1	0	1	1	1	0	1	0	1	1	1	1	1	1	0	0	0	0	0
16443	Itsn1	458	11	1	0	1	1	1	0	0	0	1	1	1	1	1	1	0	0	1	0	0
19157	Cyth1	733	11	1	0	1	1	1	0	0	3	1	1	0	0	1	1	0	0	0	0	0
20411	Sorbs1	376	11	1	0	1	1	1	0	0	3	0	0	1	1	1	1	0	0	0	0	0
20425	Shmt1	582	11	1	0	1	1	1	1	0	0	1	1	1	1	1	1	0	0	0	0	0
20778	Scarb1	338	11	1	0	1	1	1	1	0	0	1	1	1	1	1	1	0	0	0	0	0
212555	Pqlc2	562	11	1	0	0	1	1	1	1	0	1	1	1	1	1	1	0	0	0	0	0
216134	Pdxk	664	11	1	0	0	1	1	0	1	3	1	1	1	1	0	0	0	0	0	0	0
227545	Proser2	709	11	1	0	1	1	1	0	1	0	1	1	1	1	1	1	0	0	0	0	0
228911	Tshz2	41	11	1	0	1	1	1	0	1	0	1	1	1	1	1	1	0	0	0	0	0
230796	Wdtc1	935	11	1	0	1	1	1	0	1	3	0	0	1	1	1	0	0	0	0	0	0
353187	Nr1d2	5	11	1	0	0	1	0	1	0	3	1	1	1	1	0	0	0	0	0	1	0
59027	Nampt	36	11	1	1	0	1	1	0	1	0	1	1	1	1	1	1	0	0	0	0	0
66082	Abhd6	68	11	1	0	0	1	1	1	0	3	1	1	1	1	0	0	0	0	0	0	0
66277	Klf15	78	11	1	0	1	1	1	0	1	0	1	1	1	1	1	1	0	0	0	0	0
66609	Cryzl1	234	11	1	1	1	1	1	1	0	0	1	1	1	1	1	0	0	0	0	0	0
68481	Mpzl1	309	11	1	0	1	1	1	0	1	0	1	1	1	1	1	1	0	0	0	0	0
69635	Dapk1	144	11	1	0	1	1	1	0	0	3	0	0	1	1	1	1	0	0	0	0	0
70031	Cmtm8	173	11	1	0	1	1	1	0	1	0	1	1	1	1	1	1	0	0	0	0	0
76890	Memo1	410	11	1	0	1	1	1	1	0	3	0	0	1	1	1	0	0	0	0	0	0
81004	Tbl1xr1	444	11	1	0	1	1	1	1	0	0	1	1	1	1	1	1	0	0	0	0	0
83431	Ndel1	285	11	1	0	0	0	1	0	0	3	1	1	1	1	1	1	0	0	0	0	0
93742	Pard3	972	11	1	0	1	1	1	1	0	0	1	1	1	1	1	1	0	0	0	0	0
105245	Txndc5	778	10	1	0	0	1	1	1	0	0	1	1	1	1	1	1	0	0	0	0	0
110960	Tars	9	10	0	0	1	1	1	0	0	0	1	1	1	1	1	1	1	0	0	0	0
11534	Adk	947	10	1	0	1	1	1	1	1	0	1	1	1	1	0	0	0	0	0	0	0
117198	Ivns1abp	398	10	1	0	0	0	1	1	1	0	1	1	1	1	1	1	0	0	0	0	0
11883	Arsa	766	10	1	0	0	1	1	1	0	0	1	1	1	1	1	1	0	0	0	0	0
12457	Ccrn4l	99	10	0	0	0	1	1	1	1	0	1	1	1	1	1	1	0	0	0	0	0
12558	Cdh2	540	10	1	0	1	1	1	1	0	0	0	0	1	1	1	1	1	0	0	0	0
12894	Cpt1a	310	10	0	0	0	1	1	0	1	0	1	1	1	1	1	1	1	0	0	0	0
13681	Eif4a1	755	10	1	0	1	1	1	0	1	3	1	1	0	0	0	0	0	0	0	0	0
14245	Lpin1	245	10	1	0	1	1	1	0	0	0	1	1	1	1	1	0	0	1	0	0	0
14528	Gch1	428	10	1	0	1	0	0	1	1	0	1	1	1	1	1	1	0	0	0	0	0
15902	Id2	382	10	1	1	1	1	1	1	1	0	1	1	0	0	0	0	0	0	0	0	1
16206	Lrig1	924	10	1	0	0	1	1	0	0	3	0	0	1	1	1	1	0	0	0	0	0
16423	Cd47	825	10	1	0	1	1	1	0	0	0	1	1	1	1	1	0	1	0	0	0	0
16601	Klf9	164	10	1	0	1	1	1	1	1	0	0	0	1	1	1	1	0	0	0	0	0
170439	Elovl6	210	10	1	0	1	1	1	0	0	0	1	1	1	1	1	1	0	0	0	0	0
170460	Stard5	530	10	1	0	0	1	1	1	1	3	1	1	0	0	0	0	0	0	0	0	0
18028	Nfib	717	10	1	0	1	1	0	1	0	0	1	1	1	1	1	1	0	0	0	0	0
18145	Npc1	937	10	1	0	1	1	1	1	1	0	0	0	1	1	1	1	0	0	0	0	0
19165	Psen2	13	10	1	0	0	1	1	1	0	0	1	1	1	1	1	1	0	0	0	0	0
19243	Ptp4a1	28	10	1	0	1	1	0	1	0	0	1	1	1	1	1	1	0	0	0	0	0
20851	Stat5b	942	10	1	0	1	1	1	0	0	0	1	1	1	1	1	1	0	0	0	0	0
216558	Ugp2	151	10	1	0	1	1	1	1	1	0	0	0	1	1	1	1	0	0	0	0	0
22021	Tpst1	860	10	1	0	1	1	1	1	0	0	1	1	1	1	1	0	0	0	0	0	0
237459	Cdk17	724	10	0	0	1	1	1	0	1	0	1	1	1	1	1	1	0	0	0	0	0
240832	Tor1aip2	915	10	0	0	0	0	0	0	0	3	1	1	1	1	1	1	0	1	0	0	0
52331	Stbd1	550	10	1	0	1	1	1	1	1	0	1	1	0	0	1	1	0	0	0	0	0
53412	Ppp1r3c	114	10	1	0	1	1	1	1	0	3	0	0	0	0	1	1	0	0	0	0	0
54403	Slc4a4	157	10	1	0	1	1	1	1	0	3	0	0	0	0	1	1	0	0	0	0	0
67468	Mmd	341	10	1	0	1	1	1	0	0	0	1	1	1	1	1	1	0	0	0	0	0
67876	Coq10b	44	10	1	0	1	1	1	1	1	0	1	1	1	1	0	0	0	0	0	0	0
68591	Mocos	430	10	0	0	1	1	1	0	0	0	1	1	1	1	1	1	0	1	0	0	0
69068	1810011O10Rik	637	10	1	1	1	1	0	0	0	0	1	1	1	1	1	1	0	0	0	0	0
71538	Fbxo9	480	10	1	0	1	1	1	0	0	0	1	1	1	1	1	1	0	0	0	0	0
71982	Snx10	119	10	1	0	0	1	1	0	1	0	1	1	1	1	1	1	0	0	0	0	0
72999	Insig2	29	10	1	0	1	1	1	0	0	0	1	1	1	1	1	1	0	0	0	0	0
75735	Pank1	720	10	1	0	1	1	0	1	0	0	1	1	1	1	1	1	0	0	0	0	0
75986	Agmat	451	10	1	0	1	1	0	1	1	0	1	1	1	1	1	0	0	0	0	0	0
76089	Rapgef2	303	10	1	0	1	1	1	0	1	3	0	0	0	0	1	1	0	0	0	0	0
76952	Nt5c2	706	10	1	0	1	1	1	1	1	0	0	0	1	1	1	1	0	0	0	0	0
77864	Ypel2	989	10	1	0	0	1	1	0	1	0	1	1	1	1	1	1	0	0	0	0	0
83814	Nedd4l	97	10	1	0	1	1	1	0	0	0	1	1	1	1	1	1	0	0	0	0	0
83961	Nrg4	85	10	1	0	0	1	1	1	1	0	1	1	1	1	0	1	0	0	0	0	0
104112	Acly	728	9	0	0	1	1	1	1	0	0	1	1	1	1	0	0	0	1	0	0	0
110095	Pygl	526	9	1	0	0	1	1	0	0	0	1	1	1	1	0	1	0	1	0	0	0
11428	Aco1	646	9	1	0	0	0	1	0	1	0	1	1	1	1	1	1	0	0	0	0	0
114301	Palmd	403	9	1	1	0	1	0	1	1	0	1	1	1	1	0	0	0	0	0	0	0
114715	Spred1	576	9	1	0	0	1	1	0	0	0	1	1	1	1	1	1	0	0	0	0	0
11611	Agxt	411	9	1	0	1	1	1	0	0	0	1	1	1	1	1	0	0	0	0	0	0
11819	Nr2f2	888	9	1	0	1	1	0	0	0	0	1	1	1	1	1	1	0	0	0	0	0
12161	Bmp6	881	9	1	0	0	1	1	0	1	3	0	0	0	0	1	1	0	0	0	0	0
12177	Bnip3l	596	9	0	0	1	1	1	0	0	0	1	1	1	1	1	1	0	0	0	0	0
12411	Cbs	39	9	1	0	1	1	1	0	0	0	1	1	1	1	0	0	0	1	0	0	0
12550	Cdh1	567	9	0	0	1	1	1	0	0	0	1	1	1	1	1	0	0	0	0	0	1
13195	Ddc	294	9	1	0	0	1	1	0	0	0	1	1	1	1	1	1	0	0	0	0	0
14815	Nr3c1	334	9	1	0	1	1	1	1	0	0	0	0	1	1	1	1	0	0	0	0	0
16796	Lasp1	696	9	0	0	0	1	1	0	0	0	1	1	1	1	1	1	0	0	0	0	1
18143	Npas2	10	9	0	0	1	0	0	0	0	0	1	1	1	1	1	1	0	0	0	1	1
18551	Pcsk4	872	9	1	0	1	1	1	1	0	0	1	1	1	1	0	0	0	0	0	0	0
19244	Ptp4a2	864	9	1	0	0	1	1	0	0	0	1	1	1	1	1	1	0	0	0	0	0
19663	Rbpms	556	9	0	0	1	1	1	0	1	0	1	1	1	1	1	0	0	0	0	0	0
19885	Rorc	6	9	1	0	1	1	1	0	0	0	1	1	1	1	0	0	0	0	0	1	0
20216	Acsm3	633	9	1	0	0	1	1	1	0	0	1	1	1	1	1	0	0	0	0	0	0
20442	St3gal1	655	9	0	0	1	1	1	1	1	0	0	0	1	1	1	1	0	0	0	0	0
208449	Sgms1	307	9	1	0	1	0	1	0	0	0	1	1	1	1	1	1	0	0	0	0	0
211652	Wwc1	242	9	1	0	0	1	1	1	1	0	0	0	1	1	1	1	0	0	0	0	0
21416	Tcf7l2	374	9	1	0	1	0	0	1	0	0	1	1	1	1	1	1	0	0	0	0	0
22631	Ywhaz	718	9	1	0	1	0	0	0	0	0	1	1	1	1	1	1	0	0	0	0	1
230789	Fam76a	88	9	1	0	1	1	1	1	1	0	0	0	1	1	0	1	0	0	0	0	0
231532	Arhgap24	163	9	0	0	1	1	1	0	0	0	1	1	1	1	1	1	0	0	0	0	0
23831	Car14	731	9	1	0	1	1	0	1	0	0	1	1	1	1	1	0	0	0	0	0	0
27395	Mrpl15	969	9	1	0	1	1	0	0	0	0	1	1	1	1	1	1	0	0	0	0	0
29815	Bcar3	875	9	1	0	1	1	1	0	1	0	1	1	1	1	0	0	0	0	0	0	0
319939	Tns3	278	9	1	0	1	1	1	0	1	0	0	0	1	1	1	1	0	0	0	0	0
67128	Ube2g1	852	9	1	0	0	1	1	0	1	0	1	1	1	1	1	0	0	0	0	0	0
67338	Rffl	353	9	1	0	1	0	0	1	0	0	1	1	1	1	1	1	0	0	0	0	0
67533	Ppfibp1	311	9	1	0	0	1	1	1	0	0	0	0	1	1	1	1	0	1	0	0	0
71839	Osgin1	578	9	1	0	1	1	1	1	0	0	1	1	1	1	0	0	0	0	0	0	0
71911	Bdh1	22	9	1	0	1	1	1	1	0	0	1	1	0	0	1	1	0	0	0	0	0
72587	Pan3	532	9	1	0	1	0	0	0	0	3	0	0	1	1	1	1	0	0	0	0	0
74114	Crot	158	9	1	0	1	1	0	1	1	0	0	0	0	0	1	1	1	1	0	0	0
75646	Rai14	571	9	1	0	1	1	0	0	0	0	1	1	1	1	1	1	0	0	0	0	0
76500	Ip6k2	299	9	1	0	0	1	1	0	1	0	1	1	1	1	1	0	0	0	0	0	0
80290	Gpr146	680	9	1	0	1	1	1	0	1	0	1	1	1	1	0	0	0	0	0	0	0
99382	Abtb2	548	9	0	0	1	1	1	0	0	0	1	1	1	1	1	1	0	0	0	0	0
100434	Slc44a1	74	8	0	0	1	1	0	0	0	0	1	1	1	1	1	1	0	0	0	0	0
108654	Fam210a	146	8	1	0	0	1	0	1	0	0	1	1	1	1	0	1	0	0	0	0	0
108767	Pnrc1	557	8	1	0	0	1	1	1	0	0	1	1	1	1	0	0	0	0	0	0	0
11639	Ak4	325	8	1	0	1	0	0	1	1	0	0	0	1	1	1	1	0	0	0	0	0
11669	Aldh2	609	8	0	0	0	0	0	1	1	0	1	1	1	1	1	1	0	0	0	0	0
11767	Ap1m1	351	8	1	0	0	1	1	1	0	0	1	1	1	1	0	0	0	0	0	0	0
11833	Aqp8	263	8	1	0	1	1	1	0	0	0	1	1	1	1	0	0	0	0	0	0	0
12192	Zfp36l1	513	8	1	0	1	1	0	1	0	0	0	0	1	1	1	1	0	0	0	0	0
12753	Clock	8	8	0	0	0	0	0	0	0	0	1	1	1	1	1	1	0	0	0	1	1
12909	Crcp	832	8	1	0	1	1	1	0	0	0	1	1	1	1	0	0	0	0	0	0	0
13121	Cyp51	921	8	0	0	1	0	0	0	0	0	1	1	1	1	1	1	1	0	0	0	0
13167	Dbi	934	8	1	0	0	0	0	1	0	0	1	1	1	1	1	1	0	0	0	0	0
142688	Asb13	332	8	1	0	1	1	1	0	0	0	1	1	0	0	1	1	0	0	0	0	0
14412	Slc6a13	482	8	1	0	1	1	1	1	1	0	0	0	0	0	1	1	0	0	0	0	0
15976	Ifnar2	520	8	1	0	1	0	0	0	0	0	1	1	1	1	1	1	0	0	0	0	0
16367	Irs1	518	8	1	0	1	1	1	0	0	0	0	0	1	1	1	1	0	0	0	0	0
16859	Lgals9	973	8	0	0	0	1	1	0	0	0	1	1	1	1	1	1	0	0	0	0	0
17761	Map7	746	8	0	0	0	1	0	0	0	3	0	0	1	1	1	1	0	0	0	0	0
18226	Nup62	276	8	1	0	1	1	1	1	1	0	0	0	1	1	0	0	0	0	0	0	0
18438	P2rx4	187	8	1	0	1	1	1	0	0	0	0	0	1	1	1	1	0	0	0	0	0
18628	Per3	3	8	1	0	1	1	0	0	0	3	0	0	0	0	0	0	0	0	0	1	1
18845	Plxna2	463	8	1	0	1	1	1	1	1	0	0	0	0	0	1	1	0	0	0	0	0
192193	Edem1	495	8	0	0	1	0	1	0	0	0	1	1	1	1	1	1	0	0	0	0	0
19734	Rgs16	172	8	1	0	1	1	1	1	1	0	0	0	1	1	0	0	0	0	0	0	0
20454	St3gal5	31	8	1	0	0	0	1	1	0	3	0	0	0	0	1	1	0	0	0	0	0
20494	Slc10a2	917	8	0	0	0	1	1	0	0	0	1	1	1	1	1	1	0	0	0	0	0
20501	Slc16a1	333	8	1	0	0	1	0	0	1	0	1	1	1	1	1	0	0	0	0	0	0
20682	Sox9	318	8	0	0	1	0	0	0	0	0	1	1	1	1	1	1	0	0	0	0	1
20810	Srm	541	8	1	0	1	0	0	0	0	3	0	0	1	1	1	0	0	0	0	0	0
208177	Phldb2	916	8	0	0	0	1	0	0	0	3	1	1	0	0	1	1	0	0	0	0	0
231327	Ppat	424	8	0	0	1	0	0	0	0	3	1	1	1	1	0	0	0	0	0	0	0
23893	Grem2	904	8	1	0	1	1	1	1	1	0	0	0	0	0	1	1	0	0	0	0	0
23970	Pacsin2	818	8	0	0	1	1	0	0	0	0	1	1	1	1	1	1	0	0	0	0	0
26397	Map2k3	982	8	1	0	0	1	1	0	1	0	0	0	1	1	1	1	0	0	0	0	0
26874	Abcd2	268	8	1	0	0	1	1	0	1	0	1	1	0	0	1	1	0	0	0	0	0
270166	Clpx	14	8	0	0	1	0	1	0	0	0	0	0	1	1	1	1	1	1	0	0	0
27965	Spg21	659	8	1	0	0	1	0	0	0	0	1	1	1	1	1	1	0	0	0	0	0
27984	Efhd2	308	8	1	0	0	1	1	1	1	0	0	0	1	1	1	0	0	0	0	0	0
373864	Col27a1	266	8	1	0	1	1	0	1	1	0	0	0	1	1	1	0	0	0	0	0	0
52822	Rufy3	748	8	0	0	1	1	1	0	0	0	1	1	1	1	0	1	0	0	0	0	0
55947	Dclre1a	432	8	1	0	0	1	1	1	0	0	0	0	1	1	1	1	0	0	0	0	0
56699	Cdc42ep4	913	8	1	0	1	0	0	0	0	0	1	1	1	1	1	1	0	0	0	0	0
56878	Rbms1	545	8	1	0	0	1	0	0	0	0	1	1	1	1	1	1	0	0	0	0	0
58800	Trpm7	447	8	1	0	1	0	0	1	1	0	0	0	1	1	1	1	0	0	0	0	0
66350	Pla2g12a	363	8	1	0	1	1	1	1	1	0	1	1	0	0	0	0	0	0	0	0	0
66612	Ormdl3	687	8	1	0	1	1	1	0	0	0	1	1	1	1	0	0	0	0	0	0	0
66870	Serbp1	50	8	1	0	1	1	1	0	0	0	0	0	1	1	1	1	0	0	0	0	0
67102	D16Ertd472e	911	8	1	0	1	0	0	0	0	0	1	1	1	1	1	1	0	0	0	0	0
67153	Rnaseh2b	465	8	1	0	1	1	1	0	0	0	0	0	1	1	1	1	0	0	0	0	0
67547	Slc39a8	113	8	1	0	1	0	0	0	0	0	1	1	1	1	1	1	0	0	0	0	0
68263	Pdhb	288	8	1	0	1	1	0	1	0	0	1	1	1	1	0	0	0	0	0	0	0
68292	Stt3b	940	8	0	0	1	0	0	0	0	3	1	1	1	1	0	0	0	0	0	0	0
68365	Rab14	473	8	1	0	0	0	0	0	0	0	1	1	1	1	1	1	1	0	0	0	0
68652	Tab2	253	8	1	0	1	1	1	0	0	0	0	0	1	1	1	1	0	0	0	0	0
70503	Ddo	998	8	1	0	1	0	1	0	1	0	1	1	1	1	0	0	0	0	0	0	0
71670	Acy3	967	8	1	0	0	1	1	0	0	0	1	1	1	1	0	1	0	0	0	0	0
71876	Cenpu	154	8	1	0	1	1	1	1	0	0	0	0	1	1	1	0	0	0	0	0	0
74152	Stra6l	669	8	0	0	0	1	1	0	0	0	1	1	1	1	1	1	0	0	0	0	0
74194	Rnd3	391	8	1	0	1	0	0	0	0	0	1	1	1	1	1	1	0	0	0	0	0
78286	Nav2	600	8	1	0	1	1	1	1	1	0	0	0	0	0	1	1	0	0	0	0	0
98496	Pid1	87	8	1	0	1	1	0	1	0	0	1	1	0	0	1	1	0	0	0	0	0
98845	Eps8l2	400	8	1	0	1	1	1	0	0	0	1	1	1	1	0	0	0	0	0	0	0
98910	Usp6nl	840	8	1	0	0	1	0	0	0	0	1	1	1	1	1	1	0	0	0	0	0
99571	Fgg	944	8	0	0	1	1	1	0	0	0	1	1	1	1	0	0	1	0	0	0	0
100689	Spon2	677	7	0	0	1	0	0	0	0	0	1	1	1	1	1	1	0	0	0	0	0
102098	Arhgef18	181	7	0	0	0	1	0	0	0	0	1	1	1	1	1	1	0	0	0	0	0
106585	Ankrd12	328	7	1	0	1	0	0	0	0	3	0	0	0	0	1	1	0	0	0	0	0
11461	Actb	586	7	0	0	1	1	1	0	0	0	1	1	1	1	0	0	0	0	0	0	0
11515	Adcy9	726	7	1	0	1	1	1	1	0	0	0	0	0	0	1	1	0	0	0	0	0
11539	Adora1	772	7	1	0	1	1	1	0	1	0	0	0	1	1	0	0	0	0	0	0	0
11652	Akt2	954	7	1	0	1	1	0	0	0	0	1	1	1	1	0	0	0	0	0	0	0
11750	Anxa7	49	7	1	0	0	0	0	1	0	3	0	0	1	1	0	0	0	0	0	0	0
11861	Arl4a	289	7	0	0	1	1	1	0	0	0	1	1	1	1	0	0	0	0	0	0	0
12916	Crem	347	7	0	0	0	0	0	0	0	0	1	1	1	1	1	1	0	0	0	1	0
13063	Cycs	899	7	1	0	0	1	0	0	0	0	1	1	1	1	0	0	0	0	0	0	1
14148	Fdx1	618	7	1	0	0	1	1	0	1	0	0	0	1	1	0	1	0	0	0	0	0
14164	Fgf1	339	7	0	0	0	0	0	0	0	0	1	1	1	1	1	1	0	1	0	0	0
14198	Fhit	721	7	0	0	1	1	1	0	0	0	1	1	1	1	0	0	0	0	0	0	0
14229	Fkbp5	82	7	1	0	1	1	0	0	0	0	0	0	1	1	1	1	0	0	0	0	0
14385	Slc37a4	101	7	1	0	1	0	1	0	0	0	1	1	1	1	0	0	0	0	0	0	0
14645	Glul	509	7	1	0	1	1	0	0	0	0	0	0	1	1	1	0	0	0	1	0	0
14651	Hagh	500	7	1	0	0	1	1	0	0	0	1	1	1	1	0	0	0	0	0	0	0
14872	Gstt2	59	7	1	0	1	0	0	1	0	0	1	1	1	1	0	0	0	0	0	0	0
14924	Magi1	133	7	1	0	1	0	1	0	0	0	0	0	1	1	1	1	0	0	0	0	0
15360	Hmgcs2	397	7	0	0	0	0	1	0	0	0	1	1	1	1	1	1	0	0	0	0	0
15481	Hspa8	694	7	1	0	0	0	0	0	0	0	0	0	1	1	1	1	1	1	0	0	0
15505	Hsph1	395	7	1	0	0	0	1	1	0	0	0	0	1	1	0	1	1	0	0	0	0
15507	Hspb1	42	7	0	0	1	1	1	0	0	0	0	0	1	1	1	1	0	0	0	0	0
15528	Hspe1	683	7	1	0	1	1	0	0	0	0	1	1	1	1	0	0	0	0	0	0	0
15982	Ifrd1	642	7	1	0	0	1	0	0	1	0	1	1	1	1	0	0	0	0	0	0	0
16000	Igf1	588	7	0	0	0	0	1	0	0	0	1	1	1	1	1	1	0	0	0	0	0
16889	Lipa	850	7	1	0	1	0	0	0	1	0	0	0	1	1	1	1	0	0	0	0	0
170756	Slc8b1	890	7	1	0	1	1	1	1	0	0	0	0	1	1	0	0	0	0	0	0	0
171212	Galnt10	201	7	0	0	0	1	0	0	0	0	1	1	1	1	1	1	0	0	0	0	0
17220	Mcm7	304	7	1	0	0	1	0	1	0	0	1	1	1	1	0	0	0	0	0	0	0
17258	Mef2a	812	7	0	0	0	0	1	1	0	3	0	0	1	1	0	0	0	0	0	0	0
17354	Mllt10	813	7	1	0	0	0	0	0	0	0	1	1	1	1	1	1	0	0	0	0	0
17912	Myo1b	148	7	0	1	1	1	0	0	0	0	0	0	1	1	1	1	0	0	0	0	0
17936	Nab1	476	7	1	0	1	0	0	1	0	0	1	1	1	1	0	0	0	0	0	0	0
18263	Odc1	208	7	0	0	1	0	1	0	0	3	0	0	0	0	1	1	0	0	0	0	0
18408	Slc25a15	628	7	0	0	1	0	1	0	0	0	1	1	1	1	0	1	0	0	0	0	0
19055	Ppp3ca	218	7	0	0	0	1	1	0	0	0	1	1	1	1	0	1	0	0	0	0	0
20610	Sumo3	206	7	1	0	1	1	1	1	0	0	0	0	1	1	0	0	0	0	0	0	0
20909	Stx4a	350	7	1	0	1	1	0	0	0	0	1	1	1	1	0	0	0	0	0	0	0
216551	Lgalsl	186	7	0	0	1	0	0	0	0	0	1	1	1	1	1	1	0	0	0	0	0
21763	Tex2	682	7	0	0	1	1	1	0	0	0	0	0	1	1	1	1	0	0	0	0	0
21873	Tjp2	885	7	1	0	0	0	1	0	0	0	1	1	1	1	0	1	0	0	0	0	0
219140	Spata13	614	7	1	0	1	0	0	0	1	0	1	1	1	1	0	0	0	0	0	0	0
225363	Etf1	248	7	0	0	0	1	0	0	0	0	1	1	1	1	1	1	0	0	0	0	0
226856	Lpgat1	127	7	0	0	0	1	0	0	0	0	1	1	1	1	1	1	0	0	0	0	0
231549	Lrrc8d	40	7	1	0	1	1	0	0	0	0	1	1	1	1	0	0	0	0	0	0	0
231670	Fbxo21	293	7	1	0	1	1	0	1	1	0	0	0	1	1	0	0	0	0	0	0	0
232232	Hdac11	16	7	1	0	0	1	1	1	1	0	0	0	0	0	1	1	0	0	0	0	0
238130	Dock4	843	7	1	0	0	0	0	0	0	0	1	1	1	1	1	1	0	0	0	0	0
238377	Gpr68	460	7	1	0	0	1	1	0	0	3	0	0	0	0	1	0	0	0	0	0	0
23986	Eci2	60	7	1	0	1	0	0	0	1	0	0	0	1	1	1	1	0	0	0	0	0
240638	Slc16a12	47	7	1	0	1	1	0	0	0	0	1	1	0	0	1	1	0	0	0	0	0
244421	Lonrf1	369	7	1	0	0	1	1	0	0	0	0	0	1	1	1	1	0	0	0	0	0
245841	Polr2h	498	7	1	0	1	1	1	1	0	0	0	0	1	1	0	0	0	0	0	0	0
27409	Abcg5	453	7	0	0	1	0	0	0	0	0	1	1	1	1	1	1	0	0	0	0	0
27528	Nrep	26	7	1	0	0	0	0	0	0	0	1	1	1	1	1	1	0	0	0	0	0
28000	Prpf19	525	7	1	0	0	0	1	0	0	0	1	1	1	1	1	0	0	0	0	0	0
320226	Ccdc171	361	7	1	0	0	1	1	0	0	0	0	0	1	1	1	1	0	0	0	0	0
333433	Gpd1l	221	7	1	0	0	1	1	0	0	0	0	0	1	1	1	1	0	0	0	0	0
338467	Morc3	406	7	0	0	0	0	0	0	0	0	1	1	1	1	1	1	0	0	0	0	1
50528	Tmprss2	484	7	0	0	0	1	0	0	0	0	1	1	1	1	1	1	0	0	0	0	0
53872	Caprin1	20	7	0	0	1	0	0	0	0	0	1	1	1	1	1	1	0	0	0	0	0
54720	Rcan1	979	7	0	0	0	0	1	0	0	0	1	1	1	1	1	1	0	0	0	0	0
55946	Ap3m1	650	7	0	0	1	0	0	0	0	0	1	1	1	1	1	1	0	0	0	0	0
56248	Ak3	207	7	0	0	1	0	0	0	0	0	1	1	1	1	1	1	0	0	0	0	0
56632	Sphk2	493	7	1	0	1	0	1	1	1	0	0	0	1	1	0	0	0	0	0	0	0
58909	Fam13a	599	7	1	0	1	1	0	0	0	0	1	1	0	0	1	1	0	0	0	0	0
59022	Edf1	957	7	1	0	1	0	0	1	0	0	1	1	1	1	0	0	0	0	0	0	0
59125	Nek7	524	7	1	0	0	0	0	0	0	0	1	1	1	1	1	1	0	0	0	0	0
60525	Acss2	121	7	1	0	1	1	1	0	0	0	1	1	0	0	0	0	0	1	0	0	0
64008	Aqp9	213	7	0	0	1	0	1	0	0	0	1	1	1	1	1	0	0	0	0	0	0
64898	Lpin2	858	7	0	0	1	0	0	1	0	0	1	1	1	1	0	0	1	0	0	0	0
66568	Rwdd3	789	7	0	0	1	0	0	0	0	0	1	1	1	1	1	1	0	0	0	0	0
66923	Pbrm1	317	7	1	0	1	1	1	1	0	0	0	0	1	1	0	0	0	0	0	0	0
67009	Ttc23	491	7	1	0	1	1	1	1	0	0	0	0	1	1	0	0	0	0	0	0	0
67045	Riok2	230	7	1	0	0	1	1	1	0	0	0	0	1	1	0	1	0	0	0	0	0
67118	Bfar	474	7	1	0	1	0	1	0	0	0	1	1	1	1	0	0	0	0	0	0	0
67608	Narf	791	7	1	0	1	0	1	1	0	0	0	0	1	1	1	0	0	0	0	0	0
67892	Coa6	784	7	0	0	0	1	0	1	1	0	0	0	1	1	1	1	0	0	0	0	0
68018	Col4a3bp	589	7	1	0	0	1	1	0	0	0	1	1	1	1	0	0	0	0	0	0	0
68910	Zfp467	971	7	1	0	0	1	0	0	1	0	1	1	1	1	0	0	0	0	0	0	0
68939	Rasl11b	120	7	1	0	0	1	1	0	0	0	0	0	1	1	1	1	0	0	0	0	0
69219	Ddah1	269	7	0	0	1	0	0	0	0	0	1	1	1	1	1	1	0	0	0	0	0
70425	Csnk1g3	252	7	0	0	1	0	0	0	0	0	1	1	1	1	1	1	0	0	0	0	0
70686	Dusp16	298	7	0	0	0	0	1	0	0	0	1	1	1	1	1	1	0	0	0	0	0
72269	Cda	205	7	0	0	1	0	0	0	0	0	1	1	1	1	1	1	0	0	0	0	0
73666	Thoc3	378	7	1	0	1	1	1	0	0	0	0	0	1	1	1	0	0	0	0	0	0
74187	Katnb1	342	7	0	0	0	1	0	0	0	0	1	1	1	1	1	1	0	0	0	0	0
75234	Rnf19b	654	7	0	0	1	1	1	0	0	0	1	1	1	1	0	0	0	0	0	0	0
78610	Uvrag	994	7	1	0	0	1	1	1	1	0	0	0	1	1	0	0	0	0	0	0	0
81879	Tfcp2l1	563	7	0	0	0	1	1	0	0	0	0	0	1	1	1	1	0	0	0	0	1
93871	Brwd1	274	7	0	0	0	1	0	0	0	0	1	1	1	1	1	1	0	0	0	0	0
100532	Rell1	943	6	1	0	1	1	0	1	0	0	0	0	0	0	1	1	0	0	0	0	0
104158	Ces1d	141	6	1	0	0	0	0	0	0	0	1	1	1	1	0	0	0	1	0	0	0
104174	Gldc	115	6	1	0	1	1	0	1	0	0	0	0	0	0	1	1	0	0	0	0	0
107895	Mgat5	936	6	0	0	0	0	0	0	0	0	1	1	1	1	1	1	0	0	0	0	0
108652	Slc35b3	313	6	0	0	0	0	0	0	0	0	1	1	1	1	1	1	0	0	0	0	0
108705	Pttg1ip	568	6	1	0	0	0	1	0	1	0	0	0	1	1	1	0	0	0	0	0	0
109652	Acy1	714	6	0	0	1	1	0	0	0	0	1	1	1	1	0	0	0	0	0	0	0
110196	Fdps	897	6	0	0	0	1	1	0	0	0	0	0	1	1	1	1	0	0	0	0	0
110829	Lims1	879	6	0	0	0	0	0	0	0	0	1	1	1	1	1	1	0	0	0	0	0
114565	Zbtb21	871	6	0	0	0	0	0	0	0	0	1	1	1	1	1	1	0	0	0	0	0
11607	Agtr1a	884	6	1	0	1	1	1	0	0	0	0	0	0	0	1	1	0	0	0	0	0
11637	Ak2	143	6	1	0	1	1	1	0	0	0	0	0	1	1	0	0	0	0	0	0	0
11735	Ank3	785	6	0	0	0	0	0	0	0	0	1	1	1	1	1	1	0	0	0	0	0
11764	Ap1b1	999	6	1	0	1	1	0	0	0	0	0	0	1	1	1	0	0	0	0	0	0
11800	Api5	355	6	0	0	0	0	0	0	0	0	1	1	1	1	1	1	0	0	0	0	0
11865	Arntl	1	6	0	0	0	0	0	0	0	0	1	1	1	1	0	0	0	0	0	1	1
11966	Atp6v1b2	797	6	0	0	0	0	0	0	0	0	1	1	1	1	1	1	0	0	0	0	0
12350	Car3	996	6	0	0	0	0	0	0	0	0	1	1	1	1	1	1	0	0	0	0	0
12419	Cbx5	370	6	1	0	0	1	1	1	0	0	0	0	1	1	0	0	0	0	0	0	0
12575	Cdkn1a	581	6	0	0	0	0	0	0	0	0	1	1	1	1	1	1	0	0	0	0	0
13209	Ddx6	762	6	0	0	0	0	0	0	0	0	1	1	1	1	1	0	1	0	0	0	0
13361	Dhfr	603	6	0	0	0	0	0	0	0	0	1	1	1	1	1	1	0	0	0	0	0
14629	Gclc	352	6	0	0	0	0	0	0	0	0	1	1	1	1	1	1	0	0	0	0	0
15525	Hspa4	287	6	0	0	0	0	0	0	0	0	1	1	1	1	1	1	0	0	0	0	0
15529	Sdc2	443	6	0	0	0	0	0	0	0	0	1	1	1	1	1	1	0	0	0	0	0
16529	Kcnk5	536	6	0	0	1	1	0	0	0	0	1	1	1	1	0	0	0	0	0	0	0
17117	Amacr	261	6	0	0	1	0	0	0	0	0	1	1	1	1	0	1	0	0	0	0	0
17475	Mpdz	368	6	1	0	1	1	1	0	0	0	0	0	0	0	1	1	0	0	0	0	0
17769	Mthfr	697	6	0	0	0	1	1	0	0	0	1	1	1	1	0	0	0	0	0	0	0
17988	Ndrg1	48	6	0	0	1	0	0	1	0	0	1	1	0	0	1	1	0	0	0	0	0
18102	Nme1	959	6	1	0	0	0	0	1	0	3	0	0	0	0	0	0	0	0	0	1	0
18578	Pde4b	138	6	0	0	0	0	0	0	0	0	1	1	1	1	1	1	0	0	0	0	0
19171	Psmb10	185	6	0	0	0	0	0	0	0	0	1	1	1	1	1	1	0	0	0	0	0
19270	Ptprg	814	6	1	0	0	0	1	0	0	0	0	0	1	1	1	1	0	0	0	0	0
19684	Rdx	335	6	0	0	0	0	0	0	0	0	1	1	1	1	1	1	0	0	0	0	0
20148	Dhrs3	45	6	1	0	0	1	0	0	0	0	1	1	1	1	0	0	0	0	0	0	0
20280	Scp2	703	6	0	0	1	0	0	1	0	0	1	1	1	1	0	0	0	0	0	0	0
20440	St6gal1	64	6	0	0	0	0	0	0	0	0	1	1	1	1	1	1	0	0	0	0	0
212980	Slc45a3	116	6	0	0	0	1	0	0	0	0	1	1	1	1	1	0	0	0	0	0	0
21429	Ubtf	914	6	0	0	1	1	0	0	0	0	0	0	1	1	1	1	0	0	0	0	0
214359	Tmem51	699	6	0	0	0	0	0	0	0	0	1	1	1	1	1	1	0	0	0	0	0
217666	L2hgdh	882	6	0	0	1	0	0	0	0	0	1	1	1	1	1	0	0	0	0	0	0
21769	Zfand3	61	6	0	0	0	0	0	0	0	0	1	1	1	1	1	1	0	0	0	0	0
21812	Tgfbr1	373	6	0	0	0	1	1	0	0	0	0	0	1	1	1	1	0	0	0	0	0
21928	Tnfaip2	96	6	0	0	1	1	0	0	0	0	1	1	1	1	0	0	0	0	0	0	0
227541	Camk1d	188	6	1	0	1	1	1	0	0	0	0	0	0	0	1	1	0	0	0	0	0
229227	4932438A13Rik	220	6	0	0	1	1	0	0	0	0	1	1	1	1	0	0	0	0	0	0	0
229782	Slc35a3	992	6	1	0	0	1	0	0	0	0	1	1	1	1	0	0	0	0	0	0	0
230738	Zc3h12a	228	6	1	0	0	1	0	0	0	0	1	1	0	0	1	1	0	0	0	0	0
231999	Plekha8	267	6	1	0	0	1	0	0	0	0	0	0	1	1	1	1	0	0	0	0	0
23825	Banf1	895	6	1	0	1	0	0	1	0	3	0	0	0	0	0	0	0	0	0	0	0
241274	Pnpla7	65	6	1	0	0	1	0	1	0	0	1	1	0	0	1	0	0	0	0	0	0
241494	Zfp385b	868	6	0	0	0	0	0	0	0	0	1	1	1	1	1	1	0	0	0	0	0
244049	Mctp2	523	6	0	0	0	1	1	0	0	0	1	1	0	0	1	1	0	0	0	0	0
26557	Homer2	98	6	1	0	0	1	0	0	0	0	1	1	1	1	0	0	0	0	0	0	0
29869	Ulk2	889	6	0	0	0	0	0	0	0	0	1	1	1	1	1	1	0	0	0	0	0
319660	Agmo	803	6	0	0	0	0	0	0	0	0	1	1	1	1	1	1	0	0	0	0	0
327942	Pigl	878	6	0	0	0	0	0	0	0	0	1	1	1	1	1	1	0	0	0	0	0
330064	Slc5a6	661	6	0	0	1	0	0	0	0	3	0	0	1	1	0	0	0	0	0	0	0
381269	Mreg	91	6	1	0	1	1	1	0	0	0	0	0	0	0	1	1	0	0	0	0	0
50708	Hist1h1c	638	6	1	0	1	1	1	0	0	0	0	0	1	1	0	0	0	0	0	0	0
53599	Cd164	191	6	1	0	1	0	0	0	0	0	1	1	1	1	0	0	0	0	0	0	0
53605	Nap1l1	155	6	1	0	1	0	0	0	0	0	0	0	1	1	1	1	0	0	0	0	0
54325	Elovl1	684	6	1	0	0	1	1	0	0	0	0	0	1	1	1	0	0	0	0	0	0
54635	Pdgfc	240	6	0	0	0	0	0	0	0	0	1	1	1	1	1	1	0	0	0	0	0
55927	Hes6	612	6	1	0	1	0	0	0	0	0	1	1	1	1	0	0	0	0	0	0	0
55950	Bri3	80	6	1	0	0	0	1	1	1	0	0	0	1	1	0	0	0	0	0	0	0
56055	Gtpbp2	753	6	1	0	1	1	1	0	0	0	0	0	1	1	0	0	0	0	0	0	0
56209	Gde1	219	6	1	0	0	1	0	0	0	0	1	1	1	1	0	0	0	0	0	0	0
56298	Atl2	95	6	0	0	0	0	0	0	0	0	1	1	1	1	1	0	0	1	0	0	0
56404	Trip4	933	6	1	0	1	0	0	1	0	0	0	0	1	0	1	1	0	0	0	0	0
56722	Litaf	722	6	0	0	1	0	0	0	0	0	1	1	1	1	1	0	0	0	0	0	0
56736	Rnf14	468	6	1	0	1	0	0	0	0	0	0	0	1	1	1	0	0	0	0	0	1
56794	Hacl1	79	6	0	0	1	0	0	0	0	0	1	1	1	1	0	0	0	1	0	0	0
63959	Slc29a1	377	6	0	0	1	0	1	0	0	0	1	1	1	1	0	0	0	0	0	0	0
64009	Syne1	241	6	0	0	0	0	0	0	0	0	1	1	1	1	1	1	0	0	0	0	0
66427	Cyb5b	605	6	1	0	1	1	1	0	0	0	1	1	0	0	0	0	0	0	0	0	0
66866	Nhlrc2	796	6	0	0	1	1	0	0	0	0	0	0	1	1	1	1	0	0	0	0	0
67974	Ccny	105	6	0	0	0	1	1	0	0	0	0	0	1	1	1	1	0	0	0	0	0
68077	Gltscr2	692	6	0	0	1	0	0	0	0	0	0	0	1	1	1	1	0	1	0	0	0
68526	Gpr155	608	6	1	0	1	1	0	0	0	0	0	0	1	1	1	0	0	0	0	0	0
68801	Elovl5	658	6	1	0	1	1	0	1	0	0	0	0	0	0	1	1	0	0	0	0	0
69181	Dyrk2	254	6	0	0	0	0	0	0	0	0	1	1	1	1	1	1	0	0	0	0	0
69276	Sec62	587	6	0	0	0	0	0	0	0	0	1	1	1	1	1	1	0	0	0	0	0
70152	Mettl7a1	167	6	0	0	0	0	0	0	0	0	1	1	1	1	1	0	1	0	0	0	0
71562	Afmid	183	6	0	0	1	1	0	0	0	0	1	1	1	1	0	0	0	0	0	0	0
71817	Tmem50a	891	6	1	0	0	1	1	1	0	0	0	0	1	1	0	0	0	0	0	0	0
72654	Ccdc12	396	6	1	0	0	1	1	0	0	0	0	0	1	1	1	0	0	0	0	0	0
72759	Tmem135	817	6	0	0	0	0	0	0	0	0	1	1	1	1	1	1	0	0	0	0	0
74008	Arsg	874	6	0	0	0	0	0	0	0	0	1	1	1	1	1	1	0	0	0	0	0
74182	Gpcpd1	340	6	0	0	0	0	0	0	0	0	1	1	1	1	0	0	1	1	0	0	0
74334	Ranbp10	828	6	1	0	1	1	0	1	0	0	0	0	1	1	0	0	0	0	0	0	0
74646	Spsb1	965	6	1	0	0	1	0	0	0	0	1	1	0	0	1	1	0	0	0	0	0
74840	Manf	129	6	1	0	1	1	1	0	0	0	0	0	0	1	1	0	0	0	0	0	0
76737	Creld2	109	6	0	0	1	0	0	0	0	0	1	1	0	1	1	1	0	0	0	0	0
77037	Mrap	632	6	0	0	1	0	1	0	0	0	1	1	1	1	0	0	0	0	0	0	0
78781	Zc3hav1	930	6	0	1	0	1	0	0	0	0	0	0	1	1	1	1	0	0	0	0	0
78834	Zfp623	809	6	1	0	1	1	0	0	0	0	1	1	0	0	1	0	0	0	0	0	0
78903	Wrnip1	621	6	1	0	1	1	1	0	0	0	0	0	1	1	0	0	0	0	0	0	0
78938	Fbxo34	956	6	0	0	1	0	0	0	0	0	1	1	1	1	1	0	0	0	0	0	0
80748	BC004004	137	6	0	0	1	1	0	1	0	0	0	0	1	1	0	1	0	0	0	0	0
99889	Arfip1	822	6	0	0	0	0	0	0	0	0	1	1	1	1	1	0	0	0	1	0	0
103844	Inca1	126	5	0	0	0	0	0	0	0	0	1	1	1	1	1	0	0	0	0	0	0
107305	Vps37c	435	5	0	0	0	0	0	0	0	0	1	1	1	1	1	0	0	0	0	0	0
108089	Rnf144a	106	5	1	0	1	1	1	1	0	0	0	0	0	0	0	0	0	0	0	0	0
108837	Ibtk	877	5	0	0	0	0	0	0	0	0	1	1	1	1	1	0	0	0	0	0	0
109711	Actn1	81	5	1	0	0	1	1	0	0	0	0	0	0	0	1	1	0	0	0	0	0
109900	Asl	427	5	0	0	0	0	1	0	0	0	1	1	1	1	0	0	0	0	0	0	0
11778	Ap3s2	488	5	1	0	0	1	1	0	0	0	1	1	0	0	0	0	0	0	0	0	0
11992	Auh	153	5	1	0	0	0	0	0	0	0	0	0	1	1	1	1	0	0	0	0	0
12156	Bmp2	379	5	1	0	1	0	0	0	1	0	0	0	0	0	1	1	0	0	0	0	0
12226	Btg1	569	5	0	0	1	0	0	0	0	0	0	0	1	1	1	1	0	0	0	0	0
12282	Hyou1	277	5	0	0	0	1	1	0	0	0	0	0	1	1	1	0	0	0	0	0	0
12449	Ccnf	657	5	0	0	1	0	0	0	0	0	1	1	1	1	0	0	0	0	0	0	0
12492	Scarb2	394	5	0	0	1	1	0	0	0	0	0	0	1	1	0	1	0	0	0	0	0
14219	Ctgf	66	5	1	0	0	1	1	0	0	0	0	0	0	0	1	1	0	0	0	0	0
14287	Fpgs	93	5	1	0	0	1	1	0	0	0	0	0	1	1	0	0	0	0	0	0	0
14430	Galt	262	5	0	0	0	0	1	0	0	0	1	1	1	1	0	0	0	0	0	0	0
14479	Usp15	775	5	0	0	0	0	0	0	0	0	1	1	1	1	0	1	0	0	0	0	0
14569	Gdi2	861	5	0	0	0	0	0	0	0	0	1	1	1	1	1	0	0	0	0	0	0
14859	Gsta3	639	5	0	0	0	0	0	0	1	0	0	0	1	1	1	1	0	0	0	0	0
15216	Hfe	715	5	0	0	0	0	0	0	0	0	1	1	1	1	1	0	0	0	0	0	0
15387	Hnrnpk	431	5	0	0	0	0	0	0	0	0	1	1	1	1	0	0	1	0	0	0	0
15441	Hp1bp3	229	5	0	0	1	0	0	0	0	0	0	0	1	1	1	1	0	0	0	0	0
16987	Lss	993	5	1	0	1	0	0	0	0	3	0	0	0	0	0	0	0	0	0	0	0
170706	Tmem37	676	5	1	0	1	1	0	0	0	0	1	1	0	0	0	0	0	0	0	0	0
17252	Rdh11	174	5	0	0	1	1	0	0	0	0	0	0	1	1	0	0	0	1	0	0	0
17931	Ppp1r12a	939	5	0	0	0	0	1	0	0	0	0	0	1	1	1	1	0	0	0	0	0
18035	Nfkbia	259	5	0	0	0	0	0	1	0	0	0	0	1	1	1	0	0	0	0	0	1
18082	Nipsnap1	139	5	0	0	0	0	1	0	0	0	1	1	1	1	0	0	0	0	0	0	0
18391	Sigmar1	730	5	1	0	1	0	1	0	0	0	1	1	0	0	0	0	0	0	0	0	0
18519	Kat2b	673	5	0	0	0	0	0	0	0	0	1	1	1	1	0	0	0	0	0	1	0
18655	Pgk1	938	5	0	0	1	1	1	0	0	0	0	0	1	1	0	0	0	0	0	0	0
19043	Ppm1b	161	5	1	0	0	0	0	0	0	0	0	0	1	1	1	1	0	0	0	0	0
19185	Psmd4	454	5	0	0	0	0	1	0	0	0	0	0	1	1	1	1	0	0	0	0	0
19272	Ptprk	416	5	0	0	0	1	0	0	0	0	0	0	1	1	1	1	0	0	0	0	0
19822	Rnf4	301	5	0	0	1	0	1	0	0	0	1	1	0	0	1	0	0	0	0	0	0
207521	Dtx4	70	5	0	0	1	1	1	0	0	0	0	0	0	0	1	1	0	0	0	0	0
214290	Zcchc6	481	5	0	0	0	0	1	0	0	0	0	0	1	1	1	1	0	0	0	0	0
215999	Mcu	315	5	1	0	0	0	0	0	0	0	0	0	1	1	1	1	0	0	0	0	0
21817	Tgm2	319	5	1	0	1	1	0	0	0	0	0	0	1	1	0	0	0	0	0	0	0
22215	Ube3a	279	5	0	0	1	0	0	0	0	0	1	1	1	1	0	0	0	0	0	0	0
22234	Ugcg	457	5	0	0	0	0	1	0	0	0	0	0	1	1	1	1	0	0	0	0	0
225896	Ubxn1	21	5	0	0	0	1	0	0	0	0	1	1	1	1	0	0	0	0	0	0	0
226781	Slc30a10	145	5	0	0	0	0	0	0	0	0	1	1	1	1	1	0	0	0	0	0	0
226823	Kctd3	920	5	1	0	0	1	1	0	0	0	0	0	0	0	1	1	0	0	0	0	0
234407	Glt25d1	297	5	0	0	1	1	1	0	0	0	1	1	0	0	0	0	0	0	0	0	0
235459	Gtf2a2	859	5	0	0	0	0	0	1	0	0	1	1	1	1	0	0	0	0	0	0	0
238799	Tnpo1	421	5	0	0	0	0	0	0	0	0	1	1	1	1	0	0	0	1	0	0	0
244329	Mcph1	388	5	1	0	1	1	0	0	0	0	0	0	0	0	1	1	0	0	0	0	0
26360	Angptl2	594	5	0	0	1	0	0	0	0	0	1	1	0	0	1	1	0	0	0	0	0
26431	Git2	747	5	0	0	0	0	0	0	0	0	1	1	0	1	1	1	0	0	0	0	0
26563	Ror1	619	5	0	0	1	0	0	0	0	0	0	0	1	1	1	1	0	0	0	0	0
26912	Gcat	615	5	1	0	0	1	1	0	0	0	0	0	0	0	1	1	0	0	0	0	0
26965	Cul1	927	5	0	0	0	0	0	0	0	0	0	0	1	1	1	1	0	0	0	0	1
27360	Add3	839	5	0	0	0	0	1	0	0	0	0	0	1	1	1	1	0	0	0	0	0
27413	Abcb11	719	5	0	0	1	0	0	0	0	0	1	1	1	1	0	0	0	0	0	0	0
319885	Zcchc7	546	5	0	0	0	0	0	0	0	0	1	1	1	1	1	0	0	0	0	0	0
320560	Dennd5b	745	5	0	0	0	0	0	0	0	0	1	1	1	1	1	0	0	0	0	0	0
50915	Grb14	55	5	0	0	0	1	0	0	0	0	0	0	1	1	1	1	0	0	0	0	0
544963	Iqgap2	561	5	1	0	0	1	0	0	0	0	0	0	1	1	0	0	1	0	0	0	0
55990	Fmo2	239	5	0	0	0	0	0	0	0	0	1	1	1	1	1	0	0	0	0	0	0
56717	Mtor	610	5	1	0	1	1	1	0	1	0	0	0	0	0	0	0	0	0	0	0	0
59038	Pxmp4	76	5	0	0	1	0	0	0	0	0	1	1	1	1	0	0	0	0	0	0	0
66335	Atp6v1c1	356	5	0	0	1	1	1	0	0	0	0	0	0	0	1	1	0	0	0	0	0
66887	Lonp2	651	5	0	0	1	1	0	0	0	0	0	0	1	1	0	0	0	1	0	0	0
66895	Pxdc1	870	5	0	0	0	0	1	0	0	0	0	0	1	1	1	1	0	0	0	0	0
67486	Polr3g	634	5	0	0	1	0	0	0	0	0	1	1	1	1	0	0	0	0	0	0	0
67878	Tmem33	103	5	0	0	1	1	1	0	0	0	0	0	1	1	0	0	0	0	0	0	0
67895	Ppa1	156	5	1	0	0	1	1	0	0	0	0	0	1	1	0	0	0	0	0	0	0
67921	Ube2f	478	5	1	0	0	1	1	0	0	0	0	0	1	1	0	0	0	0	0	0	0
68118	Atg101	226	5	0	0	0	1	0	0	0	0	1	1	1	1	0	0	0	0	0	0	0
68337	Crip2	737	5	0	0	1	0	0	0	0	0	1	1	1	1	0	0	0	0	0	0	0
69049	Cml5	849	5	0	0	1	0	0	0	0	0	0	0	1	1	1	1	0	0	0	0	0
70789	Kynu	794	5	0	0	1	0	0	0	0	0	0	0	1	1	1	1	0	0	0	0	0
71069	Stox2	456	5	0	0	0	1	1	1	0	0	0	0	0	0	1	1	0	0	0	0	0
71435	Arhgap21	517	5	0	0	0	0	0	1	0	0	0	0	1	1	1	1	0	0	0	0	0
71765	Klhdc3	344	5	1	1	0	1	1	1	0	0	0	0	0	0	0	0	0	0	0	0	0
72056	1810055G02Rik	402	5	1	0	0	1	1	0	0	0	1	1	0	0	0	0	0	0	0	0	0
72739	Zkscan3	836	5	0	0	1	0	0	0	0	0	1	1	1	1	0	0	0	0	0	0	0
74106	Dcaf6	723	5	0	0	0	0	0	0	0	0	1	1	1	1	1	0	0	0	0	0	0
74315	Rnf145	327	5	1	0	0	0	1	1	0	0	0	0	1	0	1	0	0	0	0	0	0
74763	Naa60	831	5	1	0	0	1	1	0	0	0	1	1	0	0	0	0	0	0	0	0	0
75137	Rprd2	349	5	0	0	1	0	0	0	0	0	0	0	1	1	1	1	0	0	0	0	0
75292	Prkd3	631	5	1	0	1	0	0	1	0	0	0	0	1	1	0	0	0	0	0	0	0
76479	Smndc1	867	5	0	0	1	1	0	0	0	0	0	0	1	1	0	1	0	0	0	0	0
81898	Sf3b1	758	5	0	0	1	0	0	0	0	0	0	0	1	1	1	0	1	0	0	0	0
100126824	Sco2	140	4	0	0	0	0	0	0	0	0	1	1	1	1	0	0	0	0	0	0	0
105171	Arrdc3	46	4	0	0	0	0	0	0	0	0	0	0	1	1	1	1	0	0	0	0	0
107022	Gramd3	217	4	0	0	0	1	1	0	0	0	0	0	0	0	1	1	0	0	0	0	0
107503	Atf5	436	4	0	0	0	1	1	0	0	0	0	0	1	1	0	0	0	0	0	0	0
107568	Wwp1	122	4	0	0	1	0	1	0	0	0	0	0	0	0	1	1	0	0	0	0	0
108058	Camk2d	962	4	0	0	0	0	0	0	0	0	1	1	1	1	0	0	0	0	0	0	0
109136	Mmaa	362	4	0	0	0	1	1	0	0	0	0	0	1	1	0	0	0	0	0	0	0
109801	Glo1	71	4	0	0	0	0	0	0	0	0	1	1	1	1	0	0	0	0	0	0	0
110208	Pgd	577	4	1	0	1	0	0	0	0	0	0	0	1	1	0	0	0	0	0	0	0
110446	Acat1	281	4	1	0	1	0	0	0	0	0	1	1	0	0	0	0	0	0	0	0	0
114716	Spred2	883	4	0	0	0	0	0	0	0	0	0	0	1	1	1	1	0	0	0	0	0
114874	Ddhd1	640	4	0	0	0	1	1	0	0	0	0	0	1	1	0	0	0	0	0	0	0
11692	Gfer	906	4	0	0	0	0	0	0	0	0	1	1	1	1	0	0	0	0	0	0	0
11740	Slc25a5	893	4	0	0	0	0	0	0	0	0	1	1	1	1	0	0	0	0	0	0	0
12317	Calr	964	4	0	0	0	0	0	0	0	0	1	1	1	1	0	0	0	0	0	0	0
12330	Canx	837	4	0	0	1	0	1	0	0	0	0	0	0	0	1	1	0	0	0	0	0
12334	Capn2	357	4	0	0	0	1	1	0	0	0	0	0	1	1	0	0	0	0	0	0	0
12368	Casp6	626	4	0	0	0	0	0	0	0	0	0	0	1	1	1	1	0	0	0	0	0
12380	Cast	404	4	0	0	0	0	0	0	0	0	0	0	1	1	1	1	0	0	0	0	0
12453	Ccni	171	4	0	0	0	0	0	0	0	0	1	1	1	1	0	0	0	0	0	0	0
12614	Celsr1	876	4	0	0	0	1	1	0	0	0	0	0	0	0	1	1	0	0	0	0	0
12686	Elovl3	202	4	1	0	1	0	0	0	0	0	0	0	0	0	1	1	0	0	0	0	0
12696	Cirbp	499	4	0	0	0	0	0	0	0	0	0	0	1	1	1	1	0	0	0	0	0
13052	Cxadr	134	4	0	0	0	1	0	1	0	0	0	0	0	0	1	0	0	1	0	0	0
13383	Dlg1	821	4	0	0	0	0	0	0	0	0	0	0	1	1	1	1	0	0	0	0	0
13688	Eif4ebp2	385	4	0	0	1	0	0	0	0	0	0	0	1	1	0	0	0	0	0	0	1
13830	Stom	345	4	0	0	0	0	0	0	0	0	1	1	1	1	0	0	0	0	0	0	0
140630	Ube4a	808	4	0	0	0	0	0	0	0	0	1	1	1	1	0	0	0	0	0	0	0
14183	Fgfr2	441	4	1	0	0	1	0	1	0	0	0	0	0	0	1	0	0	0	0	0	0
14261	Fmo1	284	4	0	0	0	0	0	0	0	0	1	1	1	1	0	0	0	0	0	0	0
14268	Fn1	980	4	0	0	0	0	0	0	0	0	1	1	1	1	0	0	0	0	0	0	0
14270	Srgap2	922	4	0	0	1	0	0	0	0	0	1	1	0	0	0	1	0	0	0	0	0
14544	Gda	72	4	0	0	0	0	0	0	0	0	0	0	1	1	1	1	0	0	0	0	0
14773	Grk5	69	4	0	0	0	0	0	0	0	0	1	1	0	0	1	1	0	0	0	0	0
14828	Hspa5	533	4	0	0	0	0	0	0	0	0	1	1	1	1	0	0	0	0	0	0	0
14854	Gss	123	4	0	0	1	1	0	0	0	0	0	0	1	1	0	0	0	0	0	0	0
15204	Herc2	566	4	0	0	0	0	0	0	0	0	0	0	1	1	1	1	0	0	0	0	0
15473	Hrsp12	613	4	0	0	0	0	0	0	0	0	0	0	1	1	1	1	0	0	0	0	0
15519	Hsp90aa1	195	4	1	0	0	0	0	0	0	0	0	0	1	1	0	0	0	0	0	1	0
16452	Jak2	856	4	0	0	0	0	0	0	0	0	0	0	1	1	1	1	0	0	0	0	0
17118	Marcks	132	4	0	0	0	0	0	0	0	0	0	0	0	1	1	1	0	0	1	0	0
17217	Mcm4	227	4	0	0	0	0	0	0	0	0	1	1	0	0	1	1	0	0	0	0	0
18109	Mycn	275	4	0	0	1	0	0	1	0	0	0	0	0	0	1	1	0	0	0	0	0
18174	Slc11a2	738	4	0	0	0	0	0	0	0	0	0	0	1	1	1	1	0	0	0	0	0
18521	Pcbp2	554	4	0	0	1	0	0	0	0	0	0	0	1	1	1	0	0	0	0	0	0
18537	Pcmt1	761	4	0	0	0	0	0	0	0	0	1	1	1	1	0	0	0	0	0	0	0
18606	Enpp2	223	4	1	0	0	1	0	0	0	0	0	0	0	0	1	1	0	0	0	0	0
19212	Pter	178	4	0	0	0	0	0	0	0	0	1	1	0	0	1	1	0	0	0	0	0
192287	Slc25a36	688	4	0	0	0	1	1	0	0	0	0	0	0	1	0	1	0	0	0	0	0
19298	Pex19	955	4	0	0	0	0	0	0	0	0	1	1	1	1	0	0	0	0	0	0	0
19664	Rbpj	686	4	0	0	1	0	0	0	0	0	0	0	1	1	1	0	0	0	0	0	0
19727	Rfxank	847	4	0	0	0	0	0	0	0	0	0	0	1	1	1	1	0	0	0	0	0
20135	Rrm2	438	4	0	0	0	0	0	0	0	0	0	0	1	1	1	1	0	0	0	0	0
20194	S100a10	89	4	0	0	1	1	0	0	0	0	0	0	1	1	0	0	0	0	0	0	0
207818	Smagp	110	4	1	0	0	0	1	0	0	0	0	0	0	0	1	1	0	0	0	0	0
210998	D15Ertd621e	660	4	1	0	1	0	0	0	0	0	0	0	0	0	1	1	0	0	0	0	0
211347	Pank3	448	4	0	0	0	1	1	0	0	0	0	0	0	0	1	1	0	0	0	0	0
211914	Asap2	767	4	0	0	1	1	0	0	0	0	0	0	0	0	1	1	0	0	0	0	0
213056	Fam126b	742	4	0	0	0	0	0	0	0	0	1	1	1	1	0	0	0	0	0	0	0
216805	Flcn	713	4	1	0	0	0	0	0	0	0	1	1	0	0	1	0	0	0	0	0	0
217692	Sipa1l1	189	4	0	0	0	1	1	0	0	0	0	0	0	0	1	1	0	0	0	0	0
217869	Eif5	100	4	0	0	1	0	0	0	0	0	0	0	1	1	0	0	1	0	0	0	0
22319	Vamp3	990	4	0	0	0	0	0	0	0	0	0	0	1	1	1	1	0	0	0	0	0
223978	Cpped1	508	4	0	0	0	0	0	0	0	0	1	1	1	1	0	0	0	0	0	0	0
224530	Acat3	665	4	0	0	0	0	0	0	0	0	1	1	1	1	0	0	0	0	0	0	0
225131	Wac	390	4	0	0	0	1	0	0	1	0	0	0	0	0	1	1	0	0	0	0	0
225849	Ppp2r5b	282	4	0	0	1	0	1	0	0	0	0	0	1	1	0	0	0	0	0	0	0
226747	Ahctf1	200	4	0	0	0	1	1	0	0	0	0	0	1	1	0	0	0	0	0	0	0
230514	Leprot	209	4	1	0	0	1	0	0	1	0	0	0	0	0	0	1	0	0	0	0	0
230753	Thrap3	769	4	1	0	1	0	0	0	0	0	0	0	0	0	1	0	1	0	0	0	0
230809	Pdik1l	950	4	0	0	0	0	0	0	0	0	1	1	1	1	0	0	0	0	0	0	0
232227	Iqsec1	51	4	0	0	0	0	0	0	0	0	0	0	1	1	1	1	0	0	0	0	0
233908	Fus	425	4	0	0	0	0	0	0	0	0	1	1	1	1	0	0	0	0	0	0	0
235497	Leo1	199	4	0	0	1	0	0	0	0	0	0	0	1	1	0	1	0	0	0	0	0
235587	Parp3	644	4	0	0	0	0	0	0	0	0	1	1	1	1	0	0	0	0	0	0	0
23950	Dnajb6	111	4	0	0	0	0	0	0	0	0	0	0	1	1	0	1	1	0	0	0	0
23971	Papss1	322	4	1	0	1	1	1	0	0	0	0	0	0	0	0	0	0	0	0	0	0
24014	Rnasel	702	4	0	0	0	0	0	0	0	0	0	0	1	1	1	1	0	0	0	0	0
240725	Sulf1	504	4	0	0	0	0	0	0	0	0	1	1	1	1	0	0	0	0	0	0	0
242484	D630039A03Rik	527	4	0	0	0	0	0	0	0	0	1	1	1	1	0	0	0	0	0	0	0
26554	Cul3	437	4	1	0	0	0	1	0	0	0	0	0	0	0	0	1	0	0	0	0	1
268859	Rbfox1	835	4	0	0	0	1	1	0	0	0	0	0	0	0	1	1	0	0	0	0	0
26896	Med14	538	4	0	0	0	0	0	0	0	0	0	0	1	1	1	1	0	0	0	0	0
271564	Vps13a	203	4	1	0	1	0	0	0	0	0	0	0	1	1	0	0	0	0	0	0	0
28106	D17Wsu104e	656	4	1	0	1	0	0	0	0	0	0	0	1	1	0	0	0	0	0	0	0
381626	Rbm33	792	4	0	0	0	0	0	0	0	0	0	0	1	1	1	1	0	0	0	0	0
432508	Cpsf6	469	4	0	0	0	0	0	0	0	0	0	0	1	1	1	1	0	0	0	0	0
432720	Akr1c19	291	4	0	0	0	0	0	0	0	0	1	1	0	0	1	1	0	0	0	0	0
50762	Fbxo6	595	4	0	0	0	0	0	0	0	0	1	1	1	1	0	0	0	0	0	0	0
50766	Crim1	439	4	0	0	0	0	0	0	0	0	1	1	1	1	0	0	0	0	0	0	0
50926	Hnrnpdl	180	4	0	0	0	0	0	0	0	0	1	1	1	1	0	0	0	0	0	0	0
52348	Vps37a	367	4	1	0	1	1	0	1	0	0	0	0	0	0	0	0	0	0	0	0	0
54132	Pdlim1	560	4	1	0	0	1	0	0	0	0	0	0	0	0	1	1	0	0	0	0	0
54367	Zfp326	1000	4	0	0	0	0	0	0	0	0	0	0	1	1	1	1	0	0	0	0	0
56046	Uqcc1	553	4	0	0	1	1	1	1	0	0	0	0	0	0	0	0	0	0	0	0	0
56695	Pnkd	233	4	0	0	0	0	0	0	0	0	1	1	1	1	0	0	0	0	0	0	0
57436	Gabarapl1	701	4	0	0	0	0	0	0	0	0	1	1	1	1	0	0	0	0	0	0	0
57441	Gmnn	243	4	0	0	1	0	0	0	0	0	1	1	0	0	1	0	0	0	0	0	0
57443	Fbxo3	641	4	0	0	0	0	0	0	0	0	0	0	1	1	1	1	0	0	0	0	0
58809	Rnase4	442	4	0	0	0	0	0	0	0	0	1	1	1	1	0	0	0	0	0	0	0
59008	Anapc5	549	4	1	0	0	1	0	1	0	0	0	0	0	1	0	0	0	0	0	0	0
66197	Cks2	324	4	0	0	0	1	1	0	0	0	0	0	1	1	0	0	0	0	0	0	0
66257	Nicn1	909	4	0	0	0	0	0	0	0	0	1	1	1	1	0	0	0	0	0	0	0
66292	Mrps21	300	4	1	0	0	0	1	1	1	0	0	0	0	0	0	0	0	0	0	0	0
66414	Ndufa12	854	4	0	0	0	0	0	0	0	0	0	0	1	1	1	1	0	0	0	0	0
66469	Fam213b	799	4	0	0	0	0	0	0	0	0	1	1	1	1	0	0	0	0	0	0	0
66868	Mfsd1	786	4	1	0	1	0	0	0	0	0	1	1	0	0	0	0	0	0	0	0	0
66902	Mtap	434	4	0	0	0	0	0	0	0	0	0	0	1	1	1	1	0	0	0	0	0
66979	Pole4	750	4	0	0	0	1	0	0	0	0	0	0	1	1	0	1	0	0	0	0	0
67006	Cisd2	625	4	1	0	0	1	0	0	0	0	0	0	1	1	0	0	0	0	0	0	0
67039	Rbm25	449	4	0	0	1	1	0	0	0	0	0	0	1	1	0	0	0	0	0	0	0
68192	Leprotl1	128	4	0	0	0	0	0	0	0	0	1	1	1	1	0	0	0	0	0	0	0
68795	Ubr3	175	4	0	0	1	0	0	0	0	0	0	0	1	1	0	1	0	0	0	0	0
68796	Tmem214	555	4	0	0	0	0	0	0	0	0	0	0	1	1	1	1	0	0	0	0	0
69089	Oxa1l	573	4	0	0	0	0	0	0	0	0	1	1	1	1	0	0	0	0	0	0	0
69202	Ptms	844	4	0	0	0	0	0	0	0	0	1	1	1	1	0	0	0	0	0	0	0
69217	Plekha4	725	4	0	0	0	0	0	0	0	0	1	1	1	1	0	0	0	0	0	0	0
69721	Nkiras1	866	4	0	0	0	0	0	0	0	0	0	0	1	1	1	1	0	0	0	0	0
69993	Chn2	623	4	0	0	0	0	0	0	0	0	0	0	1	1	1	1	0	0	0	0	0
70160	Vps36	663	4	0	0	0	0	0	0	0	0	0	0	1	1	1	1	0	0	0	0	0
70693	Gpr125	995	4	0	0	0	0	0	0	0	0	1	1	1	1	0	0	0	0	0	0	0
71063	Zfp597	194	4	0	0	0	0	0	0	0	0	1	1	1	1	0	0	0	0	0	0	0
71745	Cul2	496	4	0	0	0	0	0	0	0	0	1	1	0	0	1	1	0	0	0	0	0
72117	Naa50	455	4	0	0	0	0	0	0	0	0	0	0	1	1	1	1	0	0	0	0	0
72124	Seh1l	918	4	0	0	0	0	0	0	0	0	0	0	1	1	1	1	0	0	0	0	0
73130	Tmed5	135	4	1	0	0	0	0	0	1	0	1	1	0	0	0	0	0	0	0	0	0
73473	Iws1	170	4	0	0	0	0	0	0	0	0	0	0	1	1	1	1	0	0	0	0	0
73699	Ppp2r1b	783	4	0	0	0	1	0	0	0	0	0	0	0	0	1	1	0	0	0	1	0
74665	Lrrc48	401	4	0	0	0	1	0	0	1	0	1	1	0	0	0	0	0	0	0	0	0
75964	Trappc8	601	4	0	0	0	0	0	0	0	0	1	1	1	1	0	0	0	0	0	0	0
76055	Mgea5	522	4	0	0	0	0	0	0	0	0	1	1	1	1	0	0	0	0	0	0	0
76626	Msi2	364	4	0	0	0	0	0	0	0	0	0	0	1	1	1	1	0	0	0	0	0
77579	Myh10	371	4	0	0	1	0	0	0	0	0	0	0	1	1	1	0	0	0	0	0	0
78651	Lsm6	92	4	0	0	0	0	0	0	0	0	0	0	1	1	1	1	0	0	0	0	0
78825	Desi2	32	4	0	0	1	1	0	0	0	0	0	0	1	1	0	0	0	0	0	0	0
80890	Trim2	165	4	0	0	1	0	1	0	0	0	0	0	0	0	1	1	0	0	0	0	0
99412	Golga2	931	4	0	0	0	1	1	0	0	0	0	0	1	1	0	0	0	0	0	0	0
101502	Hsd3b7	247	3	0	0	0	0	1	0	0	0	0	0	1	1	0	0	0	0	0	0	0
103573	Xpo1	986	3	1	0	0	0	0	0	0	0	0	0	0	0	1	1	0	0	0	0	0
104156	Etv5	880	3	1	0	0	0	0	0	0	0	0	0	1	1	0	0	0	0	0	0	0
104859	Tecpr2	781	3	0	0	0	0	0	0	0	0	0	0	1	1	1	0	0	0	0	0	0
106931	Kctd1	407	3	0	0	0	0	0	0	0	0	0	0	1	1	1	0	0	0	0	0	0
108067	Eif2b3	970	3	0	0	0	0	1	0	1	0	0	0	0	0	0	1	0	0	0	0	0
108857	Ankhd1	418	3	0	0	0	1	1	0	0	0	0	0	0	0	1	0	0	0	0	0	0
114128	Laptm4b	848	3	0	0	0	0	0	0	0	0	1	1	0	0	1	0	0	0	0	0	0
116701	Fgfrl1	552	3	1	0	0	1	0	0	1	0	0	0	0	0	0	0	0	0	0	0	0
11826	Aqp1	966	3	0	0	0	0	1	0	0	0	0	0	0	0	1	1	0	0	0	0	0
12166	Bmpr1a	501	3	0	0	1	0	0	0	0	0	0	0	0	0	1	1	0	0	0	0	0
12452	Ccng2	314	3	0	0	1	1	1	0	0	0	0	0	0	0	0	0	0	0	0	0	0
12566	Cdk2	845	3	0	0	0	0	0	0	0	0	0	0	1	1	0	0	0	0	0	0	1
12651	Chkb	515	3	0	0	0	0	0	0	0	0	0	0	1	1	1	0	0	0	0	0	0
12737	Cldn1	295	3	0	0	0	0	0	0	0	0	1	1	0	0	1	0	0	0	0	0	0
12738	Cldn2	729	3	1	0	0	1	1	0	0	0	0	0	0	0	0	0	0	0	0	0	0
12757	Clta	237	3	0	0	0	0	0	0	0	0	0	0	1	1	1	0	0	0	0	0	0
12826	Col4a1	147	3	0	0	0	0	1	0	0	0	0	0	0	0	1	1	0	0	0	0	0
13087	Cyp2a5	204	3	1	0	0	0	0	0	0	0	0	0	0	0	1	0	1	0	0	0	0
13436	Dnmt3b	502	3	0	0	0	0	0	0	0	0	0	0	0	0	1	1	0	0	0	1	0
140483	Hnmt	988	3	0	0	0	0	0	0	0	0	1	1	0	0	1	0	0	0	0	0	0
14605	Tsc22d3	86	3	0	0	0	0	0	0	0	0	0	0	1	1	0	0	0	1	0	0	0
14865	Gstm4	168	3	0	0	1	0	0	0	0	0	0	0	1	1	0	0	0	0	0	0	0
16180	Il1rap	919	3	0	0	1	0	0	0	0	0	0	0	0	0	1	1	0	0	0	0	0
16573	Kif5b	672	3	0	0	0	0	0	0	0	0	0	0	1	1	0	0	0	0	1	0	0
17463	Psmd7	598	3	0	0	0	0	0	0	0	0	0	0	0	1	1	1	0	0	0	0	0
17975	Ncl	450	3	1	0	0	0	0	0	0	0	1	1	0	0	0	0	0	0	0	0	0
18010	Neu1	492	3	0	1	0	1	1	0	0	0	0	0	0	0	0	0	0	0	0	0	0
19044	Ppox	117	3	0	0	1	0	0	0	0	0	0	0	1	1	0	0	0	0	0	0	0
19386	Ranbp2	516	3	0	0	0	0	0	0	0	0	1	1	0	0	1	0	0	0	0	0	0
19777	Uri1	212	3	0	0	1	1	0	1	0	0	0	0	0	0	0	0	0	0	0	0	0
19883	Rora	19	3	0	0	0	0	0	0	0	0	0	0	0	0	1	1	0	0	0	1	0
19942	Rpl27	949	3	0	0	0	1	1	0	0	0	0	0	0	0	1	0	0	0	0	0	0
20336	Exoc4	43	3	0	0	1	0	0	0	0	0	0	0	1	1	0	0	0	0	0	0	0
20677	Sox4	591	3	1	0	0	0	0	0	0	0	0	0	0	0	1	1	0	0	0	0	0
20692	Sparc	336	3	0	0	0	0	0	0	0	0	0	0	0	0	1	1	0	1	0	0	0
20867	Stip1	192	3	0	0	0	1	0	0	0	0	0	0	1	1	0	0	0	0	0	0	0
21413	Tcf4	590	3	0	0	1	0	0	0	0	0	0	0	1	1	0	0	0	0	0	0	0
21761	Morf4l1	494	3	0	0	0	0	0	0	0	0	0	0	1	1	1	0	0	0	0	0	0
21856	Timm44	788	3	0	0	0	0	0	0	0	0	0	0	1	1	1	0	0	0	0	0	0
22145	Tuba4a	94	3	0	0	0	0	0	0	0	0	1	1	0	0	0	0	0	0	1	0	0
22217	Usp12	485	3	1	0	0	0	0	0	0	0	0	0	0	0	1	1	0	0	0	0	0
22282	Usf2	225	3	0	0	0	1	0	0	0	0	0	0	1	1	0	0	0	0	0	0	0
227331	Gigyf2	805	3	0	0	0	0	0	0	0	0	0	0	1	1	1	0	0	0	0	0	0
234214	Sorbs2	35	3	0	0	0	0	0	0	0	0	0	0	0	0	1	1	0	1	0	0	0
23994	Dazap2	512	3	0	0	1	0	0	0	0	0	0	0	1	1	0	0	0	0	0	0	0
240880	Scyl3	264	3	0	0	0	0	0	0	0	0	0	0	1	1	0	1	0	0	0	0	0
26572	Cops3	838	3	0	0	0	0	0	0	0	0	0	0	1	1	1	0	0	0	0	0	0
268390	Ahsa2	862	3	0	0	0	0	0	0	0	0	0	0	1	1	1	0	0	0	0	0	0
268709	Fam107a	196	3	1	0	0	1	1	0	0	0	0	0	0	0	0	0	0	0	0	0	0
28042	Ept1	464	3	0	0	1	0	0	0	0	0	0	0	0	0	1	1	0	0	0	0	0
28126	Nop16	249	3	0	0	0	0	1	0	0	0	0	0	1	1	0	0	0	0	0	0	0
30963	Ptpla	617	3	0	0	0	0	0	0	0	0	0	0	1	1	1	0	0	0	0	0	0
329777	Pigk	104	3	0	0	0	1	0	0	0	0	0	0	1	1	0	0	0	0	0	0	0
331026	Gmppb	981	3	0	0	0	1	0	0	0	0	0	0	1	1	0	0	0	0	0	0	0
381113	Cdkl4	952	3	0	0	0	1	0	0	0	0	0	0	0	0	1	1	0	0	0	0	0
52231	Ankzf1	908	3	0	0	1	0	0	0	0	0	1	1	0	0	0	0	0	0	0	0	0
52588	Tspan14	869	3	0	0	1	0	0	0	0	0	0	0	1	1	0	0	0	0	0	0	0
53619	Blcap	108	3	0	0	0	0	1	0	0	0	1	1	0	0	0	0	0	0	0	0	0
56752	Aldh9a1	894	3	0	0	0	0	0	0	0	0	0	0	1	1	1	0	0	0	0	0	0
57170	Dolpp1	754	3	0	0	0	1	1	0	0	0	0	0	0	0	1	0	0	0	0	0	0
66146	Tmem57	306	3	0	0	1	0	0	0	0	0	0	0	1	1	0	0	0	0	0	0	0
66154	Tmem14c	671	3	0	0	1	0	0	0	0	0	1	1	0	0	0	0	0	0	0	0	0
66397	Sar1b	670	3	0	0	0	1	0	0	0	0	0	0	0	0	1	0	0	1	0	0	0
66433	Chchd7	997	3	1	0	0	1	0	1	0	0	0	0	0	0	0	0	0	0	0	0	0
66631	Hiatl1	834	3	0	0	0	0	0	0	0	0	0	0	1	1	1	0	0	0	0	0	0
66917	Chordc1	648	3	0	0	0	0	0	0	0	0	0	0	1	1	0	0	0	0	0	0	1
67040	Ddx17	823	3	0	0	0	0	0	0	0	0	0	0	1	1	1	0	0	0	0	0	0
67046	Tbc1d7	833	3	1	0	1	0	1	0	0	0	0	0	0	0	0	0	0	0	0	0	0
67150	Rnf141	56	3	0	0	0	0	1	0	0	0	0	0	1	1	0	0	0	0	0	0	0
67180	Yipf5	752	3	0	0	0	1	1	0	0	0	0	0	0	0	1	0	0	0	0	0	0
67844	Rab32	743	3	0	0	0	1	0	0	0	0	0	0	1	1	0	0	0	0	0	0	0
67845	Rnf115	459	3	0	0	0	1	0	0	0	0	0	0	1	1	0	0	0	0	0	0	0
69077	Psmd11	211	3	0	0	0	0	0	0	0	0	0	0	1	1	1	0	0	0	0	0	0
70495	Atp6ap2	662	3	0	0	0	1	0	0	0	0	0	0	0	0	1	1	0	0	0	0	0
70572	Ipo5	963	3	0	0	0	1	0	0	0	0	0	0	1	1	0	0	0	0	0	0	0
70599	Ssfa2	574	3	0	0	0	0	0	0	0	0	1	1	1	0	0	0	0	0	0	0	0
72198	Skiv2l2	983	3	0	0	0	1	1	1	0	0	0	0	0	0	0	0	0	0	0	0	0
72948	Tppp	925	3	0	0	0	0	0	0	0	0	0	0	1	1	1	0	0	0	0	0	0
73284	Ddit4l	283	3	1	0	0	0	0	1	0	0	0	0	0	0	1	0	0	0	0	0	0
73991	Atl1	929	3	0	0	0	0	0	0	0	0	0	0	1	1	1	0	0	0	0	0	0
74838	Naa15	900	3	0	0	0	0	0	0	0	0	0	0	1	1	0	0	1	0	0	0	0
77040	Atg16l1	419	3	0	0	0	0	0	0	0	0	0	0	1	1	1	0	0	0	0	0	0
77766	Elp4	359	3	0	0	0	0	0	0	0	0	0	0	1	1	1	0	0	0	0	0	0
99633	Lphn2	795	3	0	0	1	0	0	0	0	0	0	0	0	0	1	1	0	0	0	0	0
100041585	Amd2	565	2	0	0	0	0	0	0	0	0	0	0	0	1	0	1	0	0	0	0	0
100678	Psph	932	2	0	0	0	0	0	0	0	0	0	0	1	1	0	0	0	0	0	0	0
108699	Chn1	896	2	0	0	0	0	0	0	0	0	0	0	0	0	1	1	0	0	0	0	0
108961	E2f8	679	2	0	0	0	0	0	0	0	0	0	0	1	1	0	0	0	0	0	0	0
109294	Prex2	238	2	1	0	0	0	0	0	0	0	0	0	0	0	0	1	0	0	0	0	0
110094	Phka2	629	2	0	0	0	0	0	0	0	0	1	1	0	0	0	0	0	0	0	0	0
110695	Aldh7a1	585	2	0	0	0	0	0	0	0	0	0	0	1	1	0	0	0	0	0	0	0
11658	Alcam	408	2	0	0	0	0	0	0	0	0	0	0	0	0	1	1	0	0	0	0	0
11765	Ap1g1	627	2	0	0	0	0	0	0	0	0	0	0	1	1	0	0	0	0	0	0	0
11909	Atf2	255	2	0	0	0	0	0	0	0	0	0	0	1	1	0	0	0	0	0	0	0
11991	Hnrnpd	330	2	0	0	0	0	0	0	0	0	0	0	1	1	0	0	0	0	0	0	0
12237	Bub3	704	2	0	0	0	0	0	0	0	0	1	1	0	0	0	0	0	0	0	0	0
12462	Cct3	827	2	0	0	0	0	0	0	0	0	0	0	1	1	0	0	0	0	0	0	0
12468	Cct7	622	2	0	0	0	0	0	0	0	0	0	0	1	1	0	0	0	0	0	0	0
12488	Cd2ap	790	2	0	0	0	0	0	0	0	0	0	0	1	1	0	0	0	0	0	0	0
12799	Cnp	190	2	0	0	0	0	0	0	0	0	0	0	0	0	1	1	0	0	0	0	0
12827	Col4a2	597	2	0	0	0	0	0	0	0	0	0	0	0	0	1	0	0	1	0	0	0
12995	Csnk2a1	477	2	0	0	0	0	0	0	0	0	0	0	0	1	0	0	0	0	0	1	0
13211	Dhx9	815	2	0	0	0	0	0	0	0	0	1	1	0	0	0	0	0	0	0	0	0
14225	Fkbp1a	802	2	0	0	0	0	0	0	0	0	0	0	1	1	0	0	0	0	0	0	0
14360	Fyn	787	2	0	0	0	0	0	0	0	0	0	0	0	0	1	1	0	0	0	0	0
14381	G6pdx	798	2	0	0	0	0	0	0	0	0	1	1	0	0	0	0	0	0	0	0	0
14402	Gabrb3	764	2	0	0	0	0	0	0	0	0	1	1	0	0	0	0	0	0	0	0	0
14489	Mtpn	846	2	0	0	0	0	0	0	0	0	0	0	0	0	1	1	0	0	0	0	0
14677	Gnai1	547	2	0	0	0	0	0	0	0	0	0	0	1	0	0	0	0	0	0	1	0
14701	Gng12	945	2	0	0	0	0	0	0	0	0	0	0	1	1	0	0	0	0	0	0	0
15381	Hnrnpc	741	2	0	0	0	0	0	0	0	0	0	0	1	1	0	0	0	0	0	0	0
15568	Elavl1	987	2	0	0	0	0	0	0	0	0	0	0	0	0	1	1	0	0	0	0	0
16341	Eif3e	675	2	0	0	0	0	0	0	0	0	0	0	1	1	0	0	0	0	0	0	0
16412	Itgb1	698	2	0	0	0	0	0	0	0	0	0	0	1	1	0	0	0	0	0	0	0
16561	Kif1b	763	2	0	0	0	0	0	0	0	0	0	0	1	1	0	0	0	0	0	0	0
16653	Kras	575	2	0	0	0	0	0	0	0	0	0	0	1	1	0	0	0	0	0	0	0
16709	Ktn1	580	2	0	0	0	0	0	0	0	0	0	0	0	0	1	1	0	0	0	0	0
16949	Loxl1	910	2	0	0	0	0	0	0	0	0	0	0	0	0	1	1	0	0	0	0	0
18108	Nmt2	519	2	0	0	1	1	0	0	0	0	0	0	0	0	0	0	0	0	0	0	0
18196	Nsg1	666	2	0	0	0	0	0	0	0	0	0	0	0	0	1	1	0	0	0	0	0
18452	P4ha2	710	2	0	0	0	0	1	0	0	0	0	0	0	0	1	0	0	0	0	0	0
18514	Pbx1	232	2	0	0	0	0	0	0	0	0	0	0	0	0	1	1	0	0	0	0	0
18596	Pdgfrb	685	2	0	0	0	0	0	0	0	0	0	0	1	1	0	0	0	0	0	0	0
18633	Pex16	372	2	0	0	0	0	0	0	0	0	0	0	1	1	0	0	0	0	0	0	0
18983	Cnot7	630	2	0	0	0	0	0	0	0	0	0	0	0	0	1	1	0	0	0	0	0
19049	Ppp1r1b	624	2	0	0	0	0	0	0	0	0	0	0	0	0	1	1	0	0	0	0	0
19181	Psmc2	216	2	0	0	0	0	0	0	0	0	0	0	1	1	0	0	0	0	0	0	0
192236	Hps1	570	2	1	0	0	0	0	0	0	0	0	0	0	0	1	0	0	0	0	0	0
19707	Reps1	177	2	0	0	0	0	0	0	0	0	0	0	1	1	0	0	0	0	0	0	0
20496	Slc12a2	739	2	0	0	0	0	0	0	0	0	0	0	1	1	0	0	0	0	0	0	0
20720	Serpine2	305	2	0	0	0	0	0	0	0	0	0	0	0	0	1	1	0	0	0	0	0
20742	Sptbn1	312	2	0	0	0	0	0	0	0	0	1	1	0	0	0	0	0	0	0	0	0
212712	Satb2	472	2	0	0	0	0	0	0	0	0	1	1	0	0	0	0	0	0	0	0	0
212880	Ddx46	182	2	0	0	0	0	0	0	0	0	0	0	1	1	0	0	0	0	0	0	0
213827	Arcn1	928	2	0	0	0	0	0	0	0	0	0	0	1	1	0	0	0	0	0	0	0
214137	Arhgap29	131	2	0	0	0	0	0	0	0	0	0	0	0	0	1	1	0	0	0	0	0
214742	Rcor3	732	2	0	0	0	0	0	0	0	0	0	0	1	1	0	0	0	0	0	0	0
215114	Hip1	770	2	0	0	0	0	0	0	0	0	0	0	0	0	1	1	0	0	0	0	0
217864	Rcor1	331	2	0	0	0	0	0	0	0	0	0	0	0	0	1	1	0	0	0	0	0
21810	Tgfbi	851	2	0	0	0	0	0	0	0	0	0	0	0	0	1	1	0	0	0	0	0
218952	Fermt2	321	2	0	0	0	0	0	0	0	0	0	0	1	1	0	0	0	0	0	0	0
21898	Tlr4	776	2	0	0	0	0	0	0	0	0	0	0	0	0	1	1	0	0	0	0	0
219105	Zmym5	497	2	0	0	0	0	0	0	0	0	0	0	0	0	1	1	0	0	0	0	0
22154	Tubb5	471	2	0	0	0	0	0	0	0	0	0	0	1	1	0	0	0	0	0	0	0
22343	Lin7c	231	2	0	0	0	0	0	0	0	0	0	0	1	1	0	0	0	0	0	0	0
225182	Rbbp8	674	2	0	0	0	0	0	0	0	0	0	0	0	0	1	1	0	0	0	0	0
225994	Nmrk1	215	2	0	0	0	0	0	0	0	0	0	0	0	0	1	1	0	0	0	0	0
227446	2310035C23Rik	124	2	0	0	0	0	0	0	0	0	0	0	1	1	0	0	0	0	0	0	0
228769	Psmf1	912	2	0	0	0	0	0	0	0	0	0	0	1	1	0	0	0	0	0	0	0
228775	Trib3	236	2	0	0	0	0	0	0	0	0	0	0	1	1	0	0	0	0	0	0	0
228836	Dlgap4	24	2	0	0	0	0	0	0	0	0	0	0	1	1	0	0	0	0	0	0	0
230872	Crocc	193	2	0	0	1	1	0	0	0	0	0	0	0	0	0	0	0	0	0	0	0
230908	Tardbp	27	2	0	0	0	0	0	0	0	0	1	1	0	0	0	0	0	0	0	0	0
231326	Aasdh	446	2	0	0	0	0	0	0	0	0	0	0	1	1	0	0	0	0	0	0	0
231329	Polr2b	246	2	0	0	0	0	0	0	0	0	0	0	1	1	0	0	0	0	0	0	0
231991	Creb5	898	2	0	0	0	0	0	0	0	0	0	0	0	0	1	1	0	0	0	0	0
234023	Arglu1	422	2	0	0	0	0	0	0	0	0	0	0	1	1	0	0	0	0	0	0	0
234683	Elmo3	691	2	0	0	0	0	0	0	0	0	1	1	0	0	0	0	0	0	0	0	0
236539	Phgdh	292	2	0	0	0	0	0	0	0	0	0	0	0	0	1	1	0	0	0	0	0
23807	Arih2	380	2	0	0	0	0	0	0	0	0	0	0	1	1	0	0	0	0	0	0	0
23859	Dlg2	429	2	0	0	0	0	0	0	0	0	0	0	0	0	1	1	0	0	0	0	0
23996	Psmc4	829	2	0	0	0	0	1	0	0	0	0	0	0	0	0	1	0	0	0	0	0
24136	Zeb2	67	2	0	0	0	0	0	0	0	0	0	0	0	0	1	1	0	0	0	0	0
26409	Map3k7	475	2	0	0	0	0	0	0	0	0	0	0	0	0	1	1	0	0	0	0	0
269198	Nbeal1	558	2	0	0	0	0	0	0	0	0	0	0	1	1	0	0	0	0	0	0	0
270685	Mthfd1l	75	2	1	0	1	0	0	0	0	0	0	0	0	0	0	0	0	0	0	0	0
278279	Tmtc2	842	2	0	0	0	0	0	0	0	0	0	0	1	1	0	0	0	0	0	0	0
28146	Serp1	583	2	0	0	0	0	0	0	0	0	0	0	1	1	0	0	0	0	0	0	0
30058	Timm8a1	118	2	0	0	0	0	0	0	0	0	1	1	0	0	0	0	0	0	0	0	0
319190	Hist2h2be	816	2	0	0	0	0	0	0	0	0	0	0	1	1	0	0	0	0	0	0	0
319387	Lphn3	514	2	0	0	0	0	0	0	0	0	0	0	0	0	1	1	0	0	0	0	0
319974	Auts2	440	2	0	0	0	0	0	0	0	0	0	0	0	0	1	1	0	0	0	0	0
320632	Snrnp200	976	2	0	0	0	0	0	0	0	0	0	0	1	1	0	0	0	0	0	0	0
320940	Atp11c	179	2	0	0	0	0	0	0	0	0	0	0	1	1	0	0	0	0	0	0	0
330401	Tmcc1	800	2	0	0	0	0	0	0	0	0	0	0	0	0	1	1	0	0	0	0	0
380928	Lmo7	620	2	0	0	0	0	0	0	0	0	0	0	0	0	1	1	0	0	0	0	0
433182	Eno1b	681	2	1	0	1	0	0	0	0	0	0	0	0	0	0	0	0	0	0	0	0
52206	Anapc4	257	2	0	0	0	0	0	0	0	0	0	0	1	1	0	0	0	0	0	0	0
53610	Nono	711	2	0	0	0	0	0	0	0	0	0	0	0	0	0	0	0	0	0	1	1
54139	Irf6	467	2	0	0	0	1	1	0	0	0	0	0	0	0	0	0	0	0	0	0	0
54369	Nme6	951	2	1	0	1	0	0	0	0	0	0	0	0	0	0	0	0	0	0	0	0
56195	Ptbp2	486	2	0	0	0	0	0	0	0	0	0	0	0	0	1	1	0	0	0	0	0
56217	Mpp5	386	2	0	0	0	0	0	0	0	0	0	0	1	1	0	0	0	0	0	0	0
56515	Rnf138	975	2	0	0	0	0	0	0	0	0	0	0	0	0	1	1	0	0	0	0	0
58233	Dnaja4	826	2	0	0	0	0	0	0	0	0	0	0	1	1	0	0	0	0	0	0	0
64658	Mrps25	749	2	0	0	0	0	0	0	0	0	0	0	1	1	0	0	0	0	0	0	0
66071	Ethe1	53	2	0	0	0	0	0	0	0	0	1	1	0	0	0	0	0	0	0	0	0
66279	Tmem218	873	2	0	0	0	0	0	0	0	0	0	0	1	1	0	0	0	0	0	0	0
66354	Snw1	62	2	0	0	0	0	0	0	0	0	0	0	1	1	0	0	0	0	0	0	0
66861	Dnajc10	708	2	0	0	0	0	0	0	0	0	0	0	0	0	1	1	0	0	0	0	0
67013	Oma1	712	2	0	0	0	0	0	0	0	0	1	1	0	0	0	0	0	0	0	0	0
67210	Gatad1	902	2	0	0	0	0	0	0	0	0	0	0	1	1	0	0	0	0	0	0	0
67241	Smc6	383	2	0	0	0	0	0	0	0	0	0	0	1	1	0	0	0	0	0	0	0
67480	Cwc25	462	2	0	0	0	0	0	0	0	0	0	0	0	0	1	1	0	0	0	0	0
67488	Calcoco1	744	2	0	0	0	0	0	0	0	0	0	0	1	1	0	0	0	0	0	0	0
67789	Dalrd3	977	2	0	0	0	0	0	0	0	0	0	0	1	1	0	0	0	0	0	0	0
68755	Cgrrf1	260	2	0	0	1	1	0	0	0	0	0	0	0	0	0	0	0	0	0	0	0
68875	Tmcc2	807	2	0	0	0	0	0	0	0	0	0	0	0	0	1	1	0	0	0	0	0
68953	Chmp2a	756	2	0	0	0	0	0	0	0	0	0	0	1	1	0	0	0	0	0	0	0
68988	Prpf31	806	2	0	0	0	0	0	0	0	0	0	0	0	0	1	1	0	0	0	0	0
69207	Srsf11	470	2	1	0	1	0	0	0	0	0	0	0	0	0	0	0	0	0	0	0	0
70551	Tmtc4	503	2	0	0	0	0	0	0	0	0	0	0	0	0	1	1	0	0	0	0	0
72162	Dhx36	381	2	0	0	0	0	0	0	0	0	0	0	1	1	0	0	0	0	0	0	0
72981	Prkrir	736	2	0	0	0	0	0	0	0	0	0	0	1	1	0	0	0	0	0	0	0
73998	Herc3	405	2	0	0	0	0	0	0	0	0	0	0	0	0	1	1	0	0	0	0	0
74015	Fcho1	393	2	0	0	0	0	0	0	0	0	0	0	0	0	1	1	0	0	0	0	0
74030	Rin2	958	2	0	0	1	0	0	0	0	0	0	0	0	0	1	0	0	0	0	0	0
74055	Plce1	759	2	0	0	0	0	0	0	0	0	0	0	0	0	1	1	0	0	0	0	0
74365	Lonrf3	426	2	0	0	0	0	0	0	0	0	0	0	1	1	0	0	0	0	0	0	0
75717	Cul5	892	2	0	0	0	0	0	0	0	0	0	0	0	0	1	1	0	0	0	0	0
76947	Ndufaf6	643	2	0	0	0	0	0	0	0	0	0	0	0	0	1	1	0	0	0	0	0
76983	Scfd1	417	2	0	0	0	0	0	0	0	0	0	0	0	0	1	1	0	0	0	0	0
79043	Spsb3	985	2	0	0	0	0	0	0	0	0	0	0	1	1	0	0	0	0	0	0	0
80334	Kcnip4	392	2	0	0	0	0	0	0	0	0	0	0	0	0	1	1	0	0	0	0	0
81702	Ankrd17	166	2	0	0	0	0	0	0	0	0	0	0	1	1	0	0	0	0	0	0	0
94245	Dtnbp1	757	2	0	0	0	0	0	0	0	0	0	0	0	0	1	1	0	0	0	0	0
12609	Cebpd	112	1	0	0	0	0	0	0	0	0	0	0	0	0	1	0	0	0	0	0	0
14009	Etv1	412	1	0	0	0	0	0	0	0	0	0	0	0	0	1	0	0	0	0	0	0
14359	Fxr1	414	1	0	0	0	1	0	0	0	0	0	0	0	0	0	0	0	0	0	0	0
14687	Gnaz	572	1	0	0	0	0	0	0	0	0	0	0	0	0	1	0	0	0	0	0	0
16898	Rps2	824	1	0	0	0	1	0	0	0	0	0	0	0	0	0	0	0	0	0	0	0
171210	Acot2	948	1	0	0	0	0	0	0	0	0	0	0	0	0	0	1	0	0	0	0	0
17311	Kitl	360	1	0	0	0	0	0	0	0	0	0	0	0	0	1	0	0	0	0	0	0
18415	Hspa4l	461	1	0	0	0	0	0	0	0	0	0	0	0	0	1	0	0	0	0	0	0
19014	Med1	923	1	0	0	0	0	0	0	0	0	0	0	0	0	0	0	0	0	0	1	0
19645	Rb1	529	1	0	0	0	0	0	0	0	0	0	0	0	0	0	0	0	0	0	0	1
20230	Satb1	507	1	0	0	0	0	0	0	0	0	0	0	0	0	1	0	0	0	0	0	0
20467	Sin3b	250	1	0	0	0	0	0	0	0	0	0	0	0	0	0	0	0	0	0	0	1
21402	Skp1a	978	1	0	0	0	0	0	0	0	0	0	0	0	0	0	0	0	0	0	0	1
217737	Ahsa1	149	1	0	0	0	0	0	0	0	0	0	0	0	0	1	0	0	0	0	0	0
21859	Timp3	707	1	0	0	0	0	0	0	0	0	0	0	0	0	0	1	0	0	0	0	0
22329	Vcam1	30	1	0	0	0	1	0	0	0	0	0	0	0	0	0	0	0	0	0	0	0
22359	Vldlr	793	1	1	0	0	0	0	0	0	0	0	0	0	0	0	0	0	0	0	0	0
225998	Rorb	961	1	0	0	0	0	0	0	0	0	0	0	0	0	0	0	0	0	0	1	0
22763	Zfr	537	1	0	0	0	0	0	0	0	0	0	0	0	0	1	0	0	0	0	0	0
231380	Uba6	991	1	0	0	1	0	0	0	0	0	0	0	0	0	0	0	0	0	0	0	0
233726	Ipo7	926	1	0	0	1	0	0	0	0	0	0	0	0	0	0	0	0	0	0	0	0
241226	Itga8	611	1	0	0	0	0	0	0	0	0	0	0	0	0	1	0	0	0	0	0	0
245688	Rbbp7	544	1	0	0	0	0	0	0	0	0	0	0	0	0	0	0	0	0	0	0	1
246154	Vasn	652	1	0	0	0	0	0	0	0	0	0	0	0	0	1	0	0	0	0	0	0
268417	Zkscan17	251	1	0	0	0	0	0	0	0	0	0	0	0	0	1	0	0	0	0	0	0
27062	Cadps	320	1	0	0	0	0	0	0	0	0	0	0	0	0	0	1	0	0	0	0	0
27226	Pla2g7	771	1	0	0	0	0	0	0	0	0	0	0	0	0	1	0	0	0	0	0	0
27366	Txnl4a	415	1	0	0	1	0	0	0	0	0	0	0	0	0	0	0	0	0	0	0	0
27416	Abcc5	534	1	0	0	0	0	0	0	0	0	0	0	0	0	1	0	0	0	0	0	0
54673	Sh3glb1	316	1	0	0	0	0	0	0	0	0	0	0	1	0	0	0	0	0	0	0	0
59030	Mkks	551	1	0	0	0	0	0	0	0	0	0	0	0	1	0	0	0	0	0	0	0
628779	Hs3st4	286	1	0	0	0	0	0	0	0	0	0	0	0	0	1	0	0	0	0	0	0
64136	Sdf2l1	483	1	0	0	0	0	1	0	0	0	0	0	0	0	0	0	0	0	0	0	0
66244	Nemf	768	1	0	0	0	0	0	0	0	0	0	0	0	0	1	0	0	0	0	0	0
665622	Hist1h2br	506	1	0	0	0	0	0	0	0	0	0	0	0	0	1	0	0	0	0	0	0
66880	Rsrc1	604	1	0	0	0	0	0	0	0	0	0	0	0	0	1	0	0	0	0	0	0
66958	Tmx2	953	1	0	0	0	0	0	0	0	0	0	0	0	0	1	0	0	0	0	0	0
67311	Nanp	984	1	0	0	0	0	0	0	0	0	0	0	0	0	1	0	0	0	0	0	0
67374	Jam2	740	1	0	0	0	0	0	0	0	0	0	0	0	0	0	1	0	0	0	0	0
67803	Limd2	765	1	0	0	0	0	0	0	0	0	0	0	0	0	1	0	0	0	0	0	0
67883	Uxs1	169	1	0	0	0	0	0	0	0	0	0	0	0	0	1	0	0	0	0	0	0
68184	Denr	647	1	0	0	0	0	0	0	0	0	0	0	0	0	1	0	0	0	0	0	0
68193	Rpl24	810	1	0	0	0	0	0	0	0	0	0	0	0	1	0	0	0	0	0	0	0
68198	Ndufb2	348	1	0	0	0	1	0	0	0	0	0	0	0	0	0	0	0	0	0	0	0
68713	Ifitm1	33	1	0	0	0	0	0	0	0	0	0	0	0	0	1	0	0	0	0	0	0
69104	March5	564	1	0	0	0	0	0	0	0	0	0	0	0	0	0	1	0	0	0	0	0
69554	Klhdc2	343	1	0	0	1	0	0	0	0	0	0	0	0	0	0	0	0	0	0	0	0
69638	Enho	511	1	0	0	0	1	0	0	0	0	0	0	0	0	0	0	0	0	0	0	0
70508	Bbx	366	1	0	0	0	0	0	0	0	0	0	0	0	0	1	0	0	0	0	0	0
71699	Slc41a3	528	1	0	0	0	1	0	0	0	0	0	0	0	0	0	0	0	0	0	0	0
74006	Dnm1l	678	1	0	0	0	0	0	0	0	0	0	0	0	0	0	1	0	0	0	0	0
74257	Tspan17	136	1	0	0	0	0	0	0	0	0	0	0	0	0	1	0	0	0	0	0	0
83486	Rbm5	423	1	0	0	0	0	0	0	0	0	0	0	0	0	1	0	0	0	0	0	0
100039316	Gm9843	773	0	0	0	0	0	0	0	0	0	0	0	0	0	0	0	0	0	0	0	0
100042773	Gm4024	941	0	0	0	0	0	0	0	0	0	0	0	0	0	0	0	0	0	0	0	0
100043257	Gm15453	272	0	0	0	0	0	0	0	0	0	0	0	0	0	0	0	0	0	0	0	0
103712	6330403K07Rik	841	0	0	0	0	0	0	0	0	0	0	0	0	0	0	0	0	0	0	0	0
103963	Rpn1	510	0	0	0	0	0	0	0	0	0	0	0	0	0	0	0	0	0	0	0	0
107566	Arl2bp	901	0	0	0	0	0	0	0	0	0	0	0	0	0	0	0	0	0	0	0	0
110920	Hspa13	273	0	0	0	0	0	0	0	0	0	0	0	0	0	0	0	0	0	0	0	0
114143	Atp6v0b	592	0	0	0	0	0	0	0	0	0	0	0	0	0	0	0	0	0	0	0	0
11973	Atp6v1e1	198	0	0	0	0	0	0	0	0	0	0	0	0	0	0	0	0	0	0	0	0
12395	Runx1t1	77	0	0	0	0	0	0	0	0	0	0	0	0	0	0	0	0	0	0	0	0
12406	Serpinh1	365	0	0	0	0	0	0	0	0	0	0	0	0	0	0	0	0	0	0	0	0
12843	Col1a2	489	0	0	0	0	0	0	0	0	0	0	0	0	0	0	0	0	0	0	0	0
13405	Dmd	886	0	0	0	0	0	0	0	0	0	0	0	0	0	0	0	0	0	0	0	0
13595	Ebp	751	0	0	0	0	0	0	0	0	0	0	0	0	0	0	0	0	0	0	0	0
13876	Erg	865	0	0	0	0	0	0	0	0	0	0	0	0	0	0	0	0	0	0	0	0
14251	Flot1	559	0	0	0	0	0	0	0	0	0	0	0	0	0	0	0	0	0	0	0	0
15939	Ier5	375	0	0	0	0	0	0	0	0	0	0	0	0	0	0	0	0	0	0	0	0
16956	Lpl	184	0	0	0	0	0	0	0	0	0	0	0	0	0	0	0	0	0	0	0	0
18019	Nfatc2	636	0	0	0	0	0	0	0	0	0	0	0	0	0	0	0	0	0	0	0	0
18133	Nov	130	0	0	0	0	0	0	0	0	0	0	0	0	0	0	0	0	0	0	0	0
18221	Nudc	716	0	0	0	0	0	0	0	0	0	0	0	0	0	0	0	0	0	0	0	0
18607	Pdpk1	974	0	0	0	0	0	0	0	0	0	0	0	0	0	0	0	0	0	0	0	0
18791	Plat	413	0	0	0	0	0	0	0	0	0	0	0	0	0	0	0	0	0	0	0	0
18950	Pnp	90	0	0	0	0	0	0	0	0	0	0	0	0	0	0	0	0	0	0	0	0
19084	Prkar1a	409	0	0	0	0	0	0	0	0	0	0	0	0	0	0	0	0	0	0	0	0
19273	Ptpru	280	0	0	0	0	0	0	0	0	0	0	0	0	0	0	0	0	0	0	0	0
19820	Rlim	780	0	0	0	0	0	0	0	0	0	0	0	0	0	0	0	0	0	0	0	0
20479	Vps4b	83	0	0	0	0	0	0	0	0	0	0	0	0	0	0	0	0	0	0	0	0
20646	Snrpn	735	0	0	0	0	0	0	0	0	0	0	0	0	0	0	0	0	0	0	0	0
20723	Serpinb9	323	0	0	0	0	0	0	0	0	0	0	0	0	0	0	0	0	0	0	0	0
20751	Spr	653	0	0	0	0	0	0	0	0	0	0	0	0	0	0	0	0	0	0	0	0
20818	Srprb	782	0	0	0	0	0	0	0	0	0	0	0	0	0	0	0	0	0	0	0	0
20832	Ssr4	579	0	0	0	0	0	0	0	0	0	0	0	0	0	0	0	0	0	0	0	0
209558	Enpp3	479	0	0	0	0	0	0	0	0	0	0	0	0	0	0	0	0	0	0	0	0
20970	Sdc3	235	0	0	0	0	0	0	0	0	0	0	0	0	0	0	0	0	0	0	0	0
209743	AF529169	490	0	0	0	0	0	0	0	0	0	0	0	0	0	0	0	0	0	0	0	0
20979	Syt1	25	0	0	0	0	0	0	0	0	0	0	0	0	0	0	0	0	0	0	0	0
214895	Lman2l	52	0	0	0	0	0	0	0	0	0	0	0	0	0	0	0	0	0	0	0	0
216197	Ckap4	820	0	0	0	0	0	0	0	0	0	0	0	0	0	0	0	0	0	0	0	0
216795	Wnt9a	256	0	0	0	0	0	0	0	0	0	0	0	0	0	0	0	0	0	0	0	0
21789	Tfpi2	543	0	0	0	0	0	0	0	0	0	0	0	0	0	0	0	0	0	0	0	0
22083	Ctr9	387	0	0	0	0	0	0	0	0	0	0	0	0	0	0	0	0	0	0	0	0
22223	Uchl1	606	0	0	0	0	0	0	0	0	0	0	0	0	0	0	0	0	0	0	0	0
226525	Rasal2	337	0	0	0	0	0	0	0	0	0	0	0	0	0	0	0	0	0	0	0	0
23792	Adam23	197	0	0	0	0	0	0	0	0	0	0	0	0	0	0	0	0	0	0	0	0
24067	Srp54a	271	0	0	0	0	0	0	0	0	0	0	0	0	0	0	0	0	0	0	0	0
319181	Hist1h2bg	54	0	0	0	0	0	0	0	0	0	0	0	0	0	0	0	0	0	0	0	0
320924	Ccbe1	329	0	0	0	0	0	0	0	0	0	0	0	0	0	0	0	0	0	0	0	0
380975	Higd1c	539	0	0	0	0	0	0	0	0	0	0	0	0	0	0	0	0	0	0	0	0
50790	Acsl4	645	0	0	0	0	0	0	0	0	0	0	0	0	0	0	0	0	0	0	0	0
52055	Rab11fip5	384	0	0	0	0	0	0	0	0	0	0	0	0	0	0	0	0	0	0	0	0
53331	Stx7	521	0	0	0	0	0	0	0	0	0	0	0	0	0	0	0	0	0	0	0	0
54393	Gabbr1	700	0	0	0	0	0	0	0	0	0	0	0	0	0	0	0	0	0	0	0	0
55936	Ctps2	774	0	0	0	0	0	0	0	0	0	0	0	0	0	0	0	0	0	0	0	0
56307	Metap2	452	0	0	0	0	0	0	0	0	0	0	0	0	0	0	0	0	0	0	0	0
56455	Dynll1	705	0	0	0	0	0	0	0	0	0	0	0	0	0	0	0	0	0	0	0	0
59092	Pcbp4	389	0	0	0	0	0	0	0	0	0	0	0	0	0	0	0	0	0	0	0	0
64656	Mrps23	811	0	0	0	0	0	0	0	0	0	0	0	0	0	0	0	0	0	0	0	0
66214	Rgcc	734	0	0	0	0	0	0	0	0	0	0	0	0	0	0	0	0	0	0	0	0
66235	Eif1ax	857	0	0	0	0	0	0	0	0	0	0	0	0	0	0	0	0	0	0	0	0
66448	Mrpl20	804	0	0	0	0	0	0	0	0	0	0	0	0	0	0	0	0	0	0	0	0
667739	Rps6-ps4	270	0	0	0	0	0	0	0	0	0	0	0	0	0	0	0	0	0	0	0	0
67043	Syap1	695	0	0	0	0	0	0	0	0	0	0	0	0	0	0	0	0	0	0	0	0
67092	Gatm	968	0	0	0	0	0	0	0	0	0	0	0	0	0	0	0	0	0	0	0	0
67182	Pdzk1ip1	542	0	0	0	0	0	0	0	0	0	0	0	0	0	0	0	0	0	0	0	0
68188	Sympk	635	0	0	0	0	0	0	0	0	0	0	0	0	0	0	0	0	0	0	0	0
68195	Rnaset2b	602	0	0	0	0	0	0	0	0	0	0	0	0	0	0	0	0	0	0	0	0
70584	Pak4	265	0	0	0	0	0	0	0	0	0	0	0	0	0	0	0	0	0	0	0	0
71890	Mad2l2	125	0	0	0	0	0	0	0	0	0	0	0	0	0	0	0	0	0	0	0	0
72322	Xpo5	689	0	0	0	0	0	0	0	0	0	0	0	0	0	0	0	0	0	0	0	0
72542	Pgam5	466	0	0	0	0	0	0	0	0	0	0	0	0	0	0	0	0	0	0	0	0
72554	Utp14a	668	0	0	0	0	0	0	0	0	0	0	0	0	0	0	0	0	0	0	0	0
72898	Asphd2	296	0	0	0	0	0	0	0	0	0	0	0	0	0	0	0	0	0	0	0	0
72993	Appl1	907	0	0	0	0	0	0	0	0	0	0	0	0	0	0	0	0	0	0	0	0
73834	Atp6v1d	176	0	0	0	0	0	0	0	0	0	0	0	0	0	0	0	0	0	0	0	0
74134	Cyp2s1	290	0	0	0	0	0	0	0	0	0	0	0	0	0	0	0	0	0	0	0	0
75725	Phf14	690	0	0	0	0	0	0	0	0	0	0	0	0	0	0	0	0	0	0	0	0
76497	Ppp1r11	420	0	0	0	0	0	0	0	0	0	0	0	0	0	0	0	0	0	0	0	0
78656	Brd8	905	0	0	0	0	0	0	0	0	0	0	0	0	0	0	0	0	0	0	0	0
78885	Coro7	535	0	0	0	0	0	0	0	0	0	0	0	0	0	0	0	0	0	0	0	0
93842	Igsf9	819	0	0	0	0	0	0	0	0	0	0	0	0	0	0	0	0	0	0	0	0
98403	Zfp451	584	0	0	0	0	0	0	0	0	0	0	0	0	0	0	0	0	0	0	0	0
